# Supplementary material for: DRMDA: deep representations‐based miRNA–disease association prediction
Source: J Cell Mol Med. 2017 Aug 31;22(1):472–85. doi: 10.1111/jcmm.13336 (PMC5742725; doi:10.1111/jcmm.13336)
Supplement: Supplementary file 1 — Table S1 We implemented DRMDA to calculate the score of all candidate miRNA–disease pairs when all the known miRNA–disease associations in HMDD database were regarded as training samples. This prediction result is published for further experimental validation and research. [file JCMM-22-472-s001.xlsx]

## Sheet: Sheet1
Glioma	hsa-mir-1	4.10464
Melanoma	hsa-mir-92a	4.08404
Glioma	hsa-mir-133a	3.92153
Glioma	hsa-mir-146a	3.85298
Carcinoma, Hepatocellular	hsa-mir-133a	3.84772
Melanoma	hsa-mir-29c	3.80884
Melanoma	hsa-mir-223	3.78484
Adenoviridae Infections	hsa-mir-1	3.7673
Carcinoma	hsa-mir-1	3.74802
Melanoma	hsa-mir-133b	3.68537
Glioblastoma	hsa-mir-1	3.66542
Adenoviridae Infections	hsa-mir-133a	3.64631
Adenoviridae Infections	hsa-mir-21	3.62897
Adenocarcinoma	hsa-mir-1	3.60092
Adenoviridae Infections	hsa-mir-146a	3.56343
Glioblastoma	hsa-mir-133a	3.52239
Carcinoma	hsa-mir-146a	3.52179
Melanoma	hsa-mir-150	3.50976
Neoplasms	hsa-mir-1	3.50535
Lupus Vulgaris	hsa-mir-1	3.49988
Glioma	hsa-mir-155	3.48266
Glioma	hsa-mir-15a	3.47344
Carcinoma	hsa-mir-133a	3.45557
Leukemia	hsa-mir-1	3.42743
Lupus Vulgaris	hsa-mir-133a	3.41497
Medulloblastoma	hsa-mir-1	3.40161
Adenocarcinoma	hsa-mir-146a	3.38874
Neoplasms	hsa-mir-133a	3.38392
Adenoviridae Infections	hsa-mir-145	3.37493
Adenoviridae Infections	hsa-mir-221	3.36897
Heart Failure	hsa-mir-146a	3.35616
Muscular Disorders, Atrophic	hsa-mir-1	3.35291
Lupus Vulgaris	hsa-mir-21	3.35081
Carcinoma, Renal Cell	hsa-mir-1	3.34791
Glioma	hsa-mir-92a	3.33357
Leukemia, Myeloid, Acute	hsa-mir-21	3.31881
Leukemia, Myeloid, Acute	hsa-mir-1	3.28604
Carcinoma, Renal Cell	hsa-mir-133a	3.24868
Glioma	hsa-mir-126	3.24774
Adenoviridae Infections	hsa-mir-15a	3.24643
Muscular Disorders, Atrophic	hsa-mir-133a	3.24263
Medulloblastoma	hsa-mir-133a	3.24157
Leukemia	hsa-mir-221	3.22503
Tuberculosis, Pulmonary	hsa-mir-1	3.21526
Carcinoma, Hepatocellular	hsa-mir-143	3.21324
Neoplasms, Squamous Cell	hsa-mir-1	3.2084
Melanoma	hsa-mir-181b	3.20463
Medulloblastoma	hsa-mir-221	3.19568
Carcinoma, Squamous Cell	hsa-mir-221	3.19341
Leukemia	hsa-mir-146a	3.17984
Adenoviridae Infections	hsa-mir-155	3.16283
Adenoviridae Infections	hsa-mir-16	3.15873
Melanoma	hsa-mir-100	3.14779
Adenoviridae Infections	hsa-mir-126	3.14263
Adenoviridae Infections	hsa-mir-222	3.12819
Leukemia	hsa-mir-133a	3.12527
Leukemia, Myeloid, Acute	hsa-mir-133a	3.11967
Carcinoma	hsa-mir-15a	3.1103
Colonic Neoplasms	hsa-mir-133a	3.10856
Neuroblastoma	hsa-mir-1	3.10104
Heart Failure	hsa-mir-221	3.09682
Adenoviridae Infections	hsa-mir-29c	3.09179
Glioma	hsa-mir-29a	3.09154
Adenoviridae Infections	hsa-mir-181a	3.0779
Glioma	hsa-mir-29c	3.07776
Melanoma	hsa-mir-192	3.06787
Carcinoma	hsa-mir-92a	3.06783
Adenoviridae Infections	hsa-mir-199a	3.06609
Endometriosis	hsa-mir-133a	3.06526
Adenoviridae Infections	hsa-mir-143	3.06087
Lupus Vulgaris	hsa-mir-221	3.06082
Carcinoma, Non-Small-Cell Lung	hsa-mir-133a	3.06048
Tuberculosis, Pulmonary	hsa-mir-133a	3.05894
Glioma	hsa-mir-29b	3.04578
Carcinoma	hsa-mir-17	3.04464
Lupus Vulgaris	hsa-mir-145	3.03755
Leukemia	hsa-mir-145	3.03634
Glioma	hsa-mir-19a	3.03414
Glioma	hsa-mir-210	3.0338
Medulloblastoma	hsa-mir-16	3.01514
Melanoma	hsa-mir-24	3.00681
Glioma	hsa-mir-223	3.00652
Glioma	hsa-mir-19b	3.00629
Adenocarcinoma	hsa-mir-15a	2.99253
Adrenocortical Carcinoma	hsa-mir-21	2.98723
Lymphoma	hsa-mir-1	2.98331
Glioma	hsa-mir-199a	2.97728
Glioma	hsa-mir-133b	2.97714
Glioma	hsa-let-7a	2.97637
Adenoviridae Infections	hsa-mir-182	2.9707
Adenoviridae Infections	hsa-mir-20a	2.9691
Melanoma	hsa-mir-10b	2.96767
Carcinoma	hsa-mir-143	2.96755
Melanoma	hsa-mir-30c	2.96649
Adenocarcinoma	hsa-mir-222	2.96464
Heart Failure	hsa-mir-15a	2.96367
Melanoma	hsa-mir-27a	2.95636
Neoplasms, Squamous Cell	hsa-mir-146a	2.95335
Carcinoma	hsa-mir-126	2.94815
Lymphoma	hsa-mir-221	2.94638
Melanoma	hsa-mir-101	2.94459
Carcinoma	hsa-mir-18a	2.94089
Neuroblastoma	hsa-mir-133a	2.94036
Leukemia, Myeloid, Acute	hsa-mir-16	2.9365
Melanoma	hsa-mir-26b	2.93444
Neoplasms, Squamous Cell	hsa-mir-133a	2.93275
Endometriosis	hsa-mir-21	2.93206
Melanoma	hsa-mir-206	2.93074
Medulloblastoma	hsa-mir-155	2.92137
Leukemia	hsa-mir-155	2.92133
Stomach Neoplasms	hsa-mir-133a	2.91943
Carcinoma, Basal Cell	hsa-mir-21	2.91667
Carcinoma, Basal Cell	hsa-mir-1	2.9041
Neuroblastoma	hsa-mir-221	2.89892
Heart Failure	hsa-mir-146b	2.89248
Adenoviridae Infections	hsa-mir-223	2.88992
Adenoviridae Infections	hsa-let-7c	2.88946
Neoplasms, Squamous Cell	hsa-mir-145	2.88933
Tuberculosis, Pulmonary	hsa-mir-221	2.88791
Rectal Neoplasms	hsa-mir-1	2.8849
Melanoma	hsa-mir-23a	2.88072
Glioblastoma	hsa-mir-126	2.87975
Adenocarcinoma	hsa-mir-125b	2.86959
Lupus Vulgaris	hsa-mir-155	2.86664
Urinary Bladder Neoplasms	hsa-mir-30a	2.86455
Lupus Vulgaris	hsa-mir-15a	2.86371
Adenoviridae Infections	hsa-mir-15b	2.86312
Endometriosis	hsa-mir-146a	2.86197
Retinoblastoma	hsa-mir-1	2.86086
Adenoviridae Infections	hsa-mir-196a	2.86037
Prostatic Neoplasms	hsa-mir-30a	2.86036
Medulloblastoma	hsa-mir-15a	2.85381
Lupus Vulgaris	hsa-mir-16	2.84982
Glioma	hsa-let-7b	2.84827
Melanoma	hsa-mir-224	2.84659
Heart Failure	hsa-mir-222	2.84293
Carcinoma, Renal Cell	hsa-mir-30a	2.84179
Retinoblastoma	hsa-mir-21	2.83806
Melanoma	hsa-mir-132	2.83177
Adenoviridae Infections	hsa-mir-19a	2.83111
Adenoviridae Infections	hsa-mir-214	2.83058
Glioma	hsa-mir-122	2.82274
Neuroblastoma	hsa-mir-146a	2.81449
Heart Failure	hsa-mir-143	2.81105
Carcinoma	hsa-mir-19a	2.80956
Carcinoma, Renal Cell	hsa-mir-133b	2.80679
Adenoviridae Infections	hsa-let-7b	2.80135
Adenoviridae Infections	hsa-mir-29b	2.80112
Lupus Vulgaris	hsa-mir-222	2.79954
Lupus Vulgaris	hsa-mir-143	2.79938
Lupus Vulgaris	hsa-mir-126	2.79916
Melanoma	hsa-mir-451a	2.79898
Adrenocortical Carcinoma	hsa-mir-221	2.78888
Adenoviridae Infections	hsa-let-7a	2.78816
Neoplasms, Squamous Cell	hsa-mir-16	2.78524
Hepatitis B	hsa-mir-21	2.78295
Adenocarcinoma	hsa-mir-18a	2.78154
Muscular Disorders, Atrophic	hsa-mir-15a	2.7785
Neoplasms, Squamous Cell	hsa-mir-20a	2.77553
Melanoma	hsa-mir-212	2.77391
Adenoviridae Infections	hsa-mir-122	2.77309
Heart Failure	hsa-mir-29c	2.77295
Adenoviridae Infections	hsa-let-7i	2.77254
Adenoviridae Infections	hsa-mir-29a	2.77063
Carcinoma, Renal Cell	hsa-mir-221	2.76913
Carcinoma	hsa-mir-223	2.7685
Esophageal Neoplasms	hsa-mir-1	2.76723
Adenoviridae Infections	hsa-mir-195	2.76522
Lupus Vulgaris	hsa-mir-29c	2.76223
Carcinoma	hsa-mir-19b	2.76107
Medulloblastoma	hsa-mir-222	2.75719
Carcinoma	hsa-mir-29b	2.75637
Lymphoma	hsa-mir-133a	2.75555
Glioma	hsa-let-7c	2.75493
Adenoviridae Infections	hsa-mir-200c	2.75115
Adenoviridae Infections	hsa-mir-133b	2.7511
Neoplasms	hsa-mir-146b	2.74957
Prostatic Neoplasms	hsa-mir-210	2.74758
Tuberculosis, Pulmonary	hsa-mir-145	2.74752
Leukemia	hsa-mir-222	2.74704
Carcinoma, Hepatocellular	hsa-mir-26b	2.74663
Mesothelioma	hsa-mir-1	2.74586
Rectal Neoplasms	hsa-mir-133a	2.74388
Lupus Vulgaris	hsa-mir-146b	2.74252
Glioma	hsa-mir-200c	2.74242
Neoplasms, Squamous Cell	hsa-mir-155	2.74237
Glioblastoma	hsa-mir-29b	2.74134
Adenoviridae Infections	hsa-let-7d	2.7411
Tuberculosis, Pulmonary	hsa-mir-15a	2.72754
Heart Failure	hsa-mir-125b	2.72593
Melanoma	hsa-mir-499a	2.72516
Carcinoma	hsa-mir-29a	2.72152
Heart Failure	hsa-mir-20a	2.72054
Muscular Disorders, Atrophic	hsa-mir-92a	2.71979
Adenocarcinoma	hsa-mir-34a	2.71963
Adenoviridae Infections	hsa-mir-106a	2.71779
Muscular Disorders, Atrophic	hsa-mir-16	2.71733
Glioma	hsa-mir-150	2.7168
Carcinoma, Basal Cell	hsa-mir-133a	2.71618
Carcinoma, Squamous Cell	hsa-mir-17	2.7158
Lupus Vulgaris	hsa-mir-125b	2.71572
Melanoma	hsa-mir-127	2.71513
Adenoviridae Infections	hsa-mir-200b	2.71421
Lupus Vulgaris	hsa-mir-122	2.71006
Hepatitis B	hsa-mir-133a	2.70978
Tuberculosis, Pulmonary	hsa-mir-16	2.70588
Adenoviridae Infections	hsa-mir-93	2.70257
Adenoviridae Infections	hsa-let-7f	2.70221
Neuroblastoma	hsa-mir-16	2.70147
Adenoviridae Infections	hsa-mir-34c	2.6995
Lupus Vulgaris	hsa-mir-92a	2.69877
Glioma	hsa-mir-142	2.69528
Melanoma	hsa-mir-708	2.69423
Carcinoma, Basal Cell	hsa-mir-221	2.69357
Retinoblastoma	hsa-mir-133a	2.6933
Lymphoma	hsa-mir-145	2.69235
Melanoma	hsa-mir-128	2.69126
Hepatitis C	hsa-mir-133a	2.68836
Neoplasms	hsa-mir-133b	2.68816
Urinary Bladder Neoplasms	hsa-mir-122	2.68803
Lupus Vulgaris	hsa-mir-199a	2.68522
Adenoviridae Infections	hsa-mir-203	2.68308
Endometriosis	hsa-mir-221	2.67617
Heart Failure	hsa-mir-34a	2.67599
Glioma	hsa-mir-200a	2.67463
Neoplasms, Squamous Cell	hsa-mir-17	2.67336
Breast Neoplasms	hsa-mir-15b	2.67121
Breast Neoplasms	hsa-mir-150	2.6681
Glioblastoma	hsa-mir-133b	2.66742
Glioma	hsa-mir-34c	2.66709
Psoriasis	hsa-mir-1	2.6668
Glioblastoma	hsa-mir-199a	2.66501
Adenoviridae Infections	hsa-mir-200a	2.66376
Glioblastoma	hsa-mir-223	2.66138
Adenoviridae Infections	hsa-mir-218	2.66096
Carcinoma, Renal Cell	hsa-mir-182	2.65902
Carcinoma, Hepatocellular	hsa-mir-34b	2.65718
Adenoviridae Infections	hsa-mir-100	2.65686
Lupus Vulgaris	hsa-mir-181a	2.65462
Retinoblastoma	hsa-mir-221	2.65086
Glioblastoma	hsa-mir-182	2.64796
Lupus Vulgaris	hsa-mir-182	2.64519
Carcinoma	hsa-mir-29c	2.64429
Thyroid Neoplasms	hsa-mir-133a	2.64429
Adenocarcinoma	hsa-mir-19a	2.64415
Carcinoma	hsa-mir-199a	2.64372
Adenoviridae Infections	hsa-mir-132	2.64371
Carcinoma, Hepatocellular	hsa-mir-27b	2.64186
Lupus Vulgaris	hsa-mir-17	2.64176
Liver Cirrhosis	hsa-mir-1	2.63826
Autistic Disorder	hsa-mir-1	2.63783
Adenocarcinoma	hsa-mir-29b	2.63211
Neoplasms	hsa-mir-223	2.63012
Muscular Disorders, Atrophic	hsa-mir-17	2.63005
Lupus Vulgaris	hsa-mir-20a	2.6217
Adenocarcinoma	hsa-mir-29a	2.61895
Breast Neoplasms	hsa-mir-192	2.61617
Carcinoma, Renal Cell	hsa-mir-222	2.61401
Adenoviridae Infections	hsa-mir-34b	2.61024
Adenoviridae Infections	hsa-let-7g	2.60982
Lupus Vulgaris	hsa-mir-133b	2.60805
Muscular Disorders, Atrophic	hsa-mir-20a	2.60668
Breast Neoplasms	hsa-mir-106a	2.60622
Neuroblastoma	hsa-mir-155	2.6033
Neoplasms, Squamous Cell	hsa-mir-15a	2.60033
Melanoma	hsa-mir-181c	2.59968
Melanoma	hsa-mir-140	2.59924
Adenocarcinoma	hsa-mir-19b	2.59546
Leukemia	hsa-mir-126	2.59468
Prostatic Neoplasms	hsa-mir-196a	2.59352
Tuberculosis, Pulmonary	hsa-mir-222	2.59243
Colonic Neoplasms	hsa-mir-182	2.59217
Carcinoma, Hepatocellular	hsa-mir-9	2.58797
Carcinoma, Hepatocellular	hsa-mir-193b	2.58786
Carcinoma, Hepatocellular	hsa-mir-206	2.58315
Neoplasms	hsa-mir-196a	2.58158
Adenoviridae Infections	hsa-mir-192	2.57782
Carcinoma, Hepatocellular	hsa-mir-23b	2.57679
Adenoviridae Infections	hsa-mir-125a	2.57655
Adenoviridae Infections	hsa-mir-183	2.5756
Adenocarcinoma	hsa-mir-29c	2.57404
Colonic Neoplasms	hsa-mir-210	2.57221
Glioma	hsa-mir-203	2.57154
Melanoma	hsa-mir-130a	2.57091
Muscular Disorders, Atrophic	hsa-mir-181a	2.57033
Glioblastoma	hsa-let-7b	2.57027
Melanoma	hsa-mir-196b	2.5701
Melanoma	hsa-mir-574	2.56956
Melanoma	hsa-mir-152	2.56903
Schizophrenia	hsa-mir-1	2.568
Endometriosis	hsa-mir-15a	2.56148
Leukemia, Lymphocytic, Chronic, B-Cell	hsa-mir-1	2.56114
Carcinoma, Renal Cell	hsa-mir-15a	2.56097
Carcinoma, Basal Cell	hsa-mir-146a	2.56044
Retinoblastoma	hsa-mir-146a	2.55751
Adenoviridae Infections	hsa-mir-106b	2.55427
Adenoviridae Infections	hsa-mir-26a	2.55359
Mesothelioma	hsa-mir-133a	2.55328
Adenocarcinoma	hsa-mir-199a	2.55075
Melanoma	hsa-mir-208a	2.55047
Adenoviridae Infections	hsa-mir-142	2.54618
Tuberculosis, Pulmonary	hsa-mir-92a	2.54612
Glioma	hsa-let-7d	2.54499
Glioblastoma	hsa-mir-122	2.54421
Adenoviridae Infections	hsa-mir-9	2.54397
Glioma	hsa-let-7i	2.5421
Lupus Vulgaris	hsa-mir-19b	2.54126
Melanoma	hsa-mir-135a	2.54016
Heart Failure	hsa-mir-214	2.5383
Melanoma	hsa-mir-199b	2.53716
Tuberculosis, Pulmonary	hsa-mir-29c	2.5322
Melanoma	hsa-mir-10a	2.53001
Tuberculosis, Pulmonary	hsa-mir-20a	2.52996
Carcinoma	hsa-mir-181a	2.52974
Lupus Vulgaris	hsa-mir-18a	2.52819
Prostatic Neoplasms	hsa-mir-181a	2.52653
Endometriosis	hsa-mir-16	2.52216
Autistic Disorder	hsa-mir-133a	2.52189
Tuberculosis, Pulmonary	hsa-mir-17	2.51967
Psoriasis	hsa-mir-133a	2.51875
Carcinoma, Hepatocellular	hsa-mir-132	2.51869
Muscular Disorders, Atrophic	hsa-mir-18a	2.51849
Neoplasms, Squamous Cell	hsa-mir-18a	2.51774
Carcinoma	hsa-mir-210	2.51623
Adenoviridae Infections	hsa-mir-23b	2.51459
Muscular Disorders, Atrophic	hsa-mir-182	2.51393
Hepatitis C	hsa-mir-146a	2.51175
Glioblastoma	hsa-let-7c	2.50905
Tuberculosis, Pulmonary	hsa-mir-143	2.50825
Lupus Vulgaris	hsa-mir-196a	2.50754
Pre-Eclampsia	hsa-mir-1	2.507
Tuberculosis, Pulmonary	hsa-mir-126	2.50642
Urinary Bladder Neoplasms	hsa-mir-486	2.50623
Lupus Vulgaris	hsa-mir-34a	2.50447
Adenoviridae Infections	hsa-mir-193b	2.50421
Neoplasms, Squamous Cell	hsa-mir-125b	2.50283
Stomach Neoplasms	hsa-mir-30a	2.50117
Muscular Disorders, Atrophic	hsa-mir-125b	2.49741
Glioblastoma	hsa-mir-200c	2.49666
Adenoviridae Infections	hsa-mir-205	2.49621
Melanoma	hsa-mir-197	2.49425
Myelodysplastic Syndromes	hsa-mir-133a	2.49337
Medulloblastoma	hsa-mir-210	2.49249
Neoplasms	hsa-mir-195	2.49185
Asthma	hsa-mir-21	2.48918
Adrenocortical Carcinoma	hsa-mir-15a	2.48748
Melanoma	hsa-mir-144	2.48707
Lupus Vulgaris	hsa-let-7c	2.48604
Medulloblastoma	hsa-mir-29a	2.4838
Adenoviridae Infections	hsa-mir-10b	2.48312
Endometriosis	hsa-mir-30a	2.48256
Tuberculosis, Pulmonary	hsa-mir-125b	2.48098
Pancreatic Neoplasms	hsa-mir-1	2.4761
Nasopharyngeal Neoplasms	hsa-mir-133a	2.47395
Adenocarcinoma	hsa-mir-133b	2.47386
Heart Failure	hsa-mir-200b	2.47262
Melanoma	hsa-mir-335	2.47212
Melanoma	hsa-mir-483	2.47138
Medulloblastoma	hsa-mir-29c	2.47135
Neuroblastoma	hsa-mir-222	2.47125
Adenocarcinoma	hsa-mir-181a	2.47037
Neoplasms	hsa-mir-203	2.47008
Asthma	hsa-mir-1	2.46946
Melanoma	hsa-mir-129	2.46843
Carcinoma, Basal Cell	hsa-mir-16	2.46801
Endometriosis	hsa-mir-182	2.46785
Medulloblastoma	hsa-mir-29b	2.46728
Lymphoma	hsa-mir-222	2.46632
Medulloblastoma	hsa-mir-133b	2.46575
Carcinoma, Renal Cell	hsa-mir-181a	2.46574
Adenoviridae Infections	hsa-mir-31	2.46463
Lupus Vulgaris	hsa-mir-214	2.46374
Glioma	hsa-let-7e	2.4631
Breast Neoplasms	hsa-mir-378a	2.46301
Lupus Vulgaris	hsa-mir-19a	2.46247
Carcinoma, Hepatocellular	hsa-mir-708	2.46141
Tuberculosis, Pulmonary	hsa-mir-18a	2.45983
Lupus Vulgaris	hsa-let-7b	2.45877
Carcinoma, Hepatocellular	hsa-mir-342	2.45846
Carcinoma	hsa-let-7b	2.45841
Heart Failure	hsa-let-7i	2.4581
Endometriosis	hsa-mir-210	2.45513
Lupus Vulgaris	hsa-mir-29b	2.45469
Carcinoma, Renal Cell	hsa-mir-486	2.45396
Lupus Vulgaris	hsa-mir-203	2.45368
Endometriosis	hsa-mir-222	2.45359
Lupus Vulgaris	hsa-mir-29a	2.45224
Urinary Bladder Neoplasms	hsa-mir-181a	2.452
Schizophrenia	hsa-mir-133a	2.45147
Retinoblastoma	hsa-mir-145	2.45
Hepatitis C	hsa-mir-221	2.44904
Melanoma	hsa-mir-32	2.44882
Carcinoma, Hepatocellular	hsa-mir-128	2.44618
Carcinoma, Squamous Cell	hsa-mir-29b	2.44491
Mesothelioma	hsa-mir-221	2.44484
Schizophrenia	hsa-mir-21	2.44422
Carcinoma	hsa-mir-133b	2.44329
Neoplasms	hsa-mir-183	2.44294
Glioma	hsa-let-7f	2.44268
Muscular Disorders, Atrophic	hsa-mir-19a	2.43938
Muscular Disorders, Atrophic	hsa-mir-29b	2.43846
Rectal Neoplasms	hsa-mir-221	2.43787
Endometriosis	hsa-mir-181a	2.43697
Colonic Neoplasms	hsa-mir-122	2.43645
Melanoma	hsa-mir-99b	2.43626
Melanoma	hsa-mir-184	2.43462
Leukemia, Lymphocytic, Chronic, B-Cell	hsa-mir-133a	2.43411
Lupus Vulgaris	hsa-mir-15b	2.43395
Osteosarcoma	hsa-mir-146a	2.4336
Endometriosis	hsa-mir-133b	2.4327
Urinary Bladder Neoplasms	hsa-mir-214	2.43218
Adenoviridae Infections	hsa-mir-24	2.43123
Carcinoma, Hepatocellular	hsa-mir-328	2.43097
Glioblastoma	hsa-mir-150	2.4309
Melanoma	hsa-mir-663a	2.43009
Pancreatic Neoplasms	hsa-mir-133a	2.4294
Adrenocortical Carcinoma	hsa-mir-133b	2.42834
Carcinoma, Squamous Cell	hsa-mir-29a	2.42823
Mouth Neoplasms	hsa-mir-1	2.42746
Prostatic Neoplasms	hsa-mir-150	2.42726
Lymphoma	hsa-mir-125b	2.42616
Neoplasms, Squamous Cell	hsa-mir-143	2.42586
Carcinoma, Squamous Cell	hsa-mir-19a	2.42578
Prostatic Neoplasms	hsa-mir-192	2.4252
Neoplasms, Squamous Cell	hsa-mir-126	2.42458
Carcinoma, Basal Cell	hsa-mir-20a	2.42308
Glioblastoma	hsa-mir-196a	2.42264
Colonic Neoplasms	hsa-mir-222	2.42158
Lupus Vulgaris	hsa-mir-200b	2.42138
Neoplasms	hsa-mir-100	2.42006
Adenocarcinoma	hsa-mir-30a	2.41952
Leukemia	hsa-mir-29b	2.41835
Leukemia	hsa-mir-223	2.41653
Prostatic Neoplasms	hsa-mir-29c	2.41581
Adenoviridae Infections	hsa-mir-224	2.41541
Lupus Vulgaris	hsa-mir-100	2.41514
Breast Neoplasms	hsa-mir-142	2.41494
Rectal Neoplasms	hsa-mir-146a	2.4103
Heart Failure	hsa-mir-122	2.40685
Medulloblastoma	hsa-mir-181a	2.40663
Stomach Neoplasms	hsa-mir-210	2.40566
Adenoviridae Infections	hsa-mir-141	2.40533
Melanoma	hsa-mir-424	2.40494
Carcinoma, Renal Cell	hsa-mir-15b	2.40308
Muscular Disorders, Atrophic	hsa-mir-196a	2.40128
Carcinoma, Renal Cell	hsa-mir-214	2.39991
Glioblastoma	hsa-mir-214	2.39915
Retinoblastoma	hsa-mir-16	2.39856
Urinary Bladder Neoplasms	hsa-mir-146b	2.39743
Urinary Bladder Neoplasms	hsa-mir-26a	2.39606
Urinary Bladder Neoplasms	hsa-mir-106a	2.39516
Leukemia	hsa-mir-29a	2.39397
Muscular Disorders, Atrophic	hsa-mir-133b	2.39364
Glioblastoma	hsa-mir-34c	2.39266
Muscular Disorders, Atrophic	hsa-let-7b	2.39216
Prostatic Neoplasms	hsa-let-7f	2.39207
Salivary Gland Neoplasms	hsa-mir-1	2.39091
Breast Neoplasms	hsa-mir-99a	2.39079
Lung Neoplasms	hsa-mir-122	2.38998
Muscular Disorders, Atrophic	hsa-mir-29a	2.38953
Adenoviridae Infections	hsa-mir-212	2.38949
Colorectal Neoplasms	hsa-mir-15a	2.3876
Lupus Vulgaris	hsa-let-7i	2.38754
Adenoviridae Infections	hsa-mir-124	2.38709
Carcinoma, Non-Small-Cell Lung	hsa-mir-122	2.38689
Leukemia, Myeloid, Acute	hsa-mir-210	2.38625
Adenocarcinoma	hsa-mir-146b	2.38556
Breast Neoplasms	hsa-mir-138	2.38525
Adenoviridae Infections	hsa-mir-206	2.38434
Pre-Eclampsia	hsa-mir-133a	2.38429
Colonic Neoplasms	hsa-mir-196a	2.38407
Tuberculosis, Pulmonary	hsa-mir-210	2.38327
Tuberculosis, Pulmonary	hsa-mir-19a	2.38232
Endometriosis	hsa-mir-146b	2.38231
Medulloblastoma	hsa-let-7a	2.38217
Urinary Bladder Neoplasms	hsa-mir-150	2.38117
Medulloblastoma	hsa-mir-199a	2.38033
Carcinoma, Renal Cell	hsa-mir-183	2.3802
Neuroblastoma	hsa-mir-143	2.3792
Lupus Vulgaris	hsa-let-7d	2.37822
Hepatitis, Chronic	hsa-mir-21	2.37817
Glioblastoma	hsa-mir-200a	2.37688
Adenocarcinoma	hsa-let-7b	2.37611
Glioma	hsa-mir-100	2.37592
Neoplasms	hsa-mir-148a	2.37514
Melanoma	hsa-mir-301a	2.3743
Melanoma	hsa-mir-370	2.37393
Glioma	hsa-mir-148a	2.37378
Heart Failure	hsa-mir-200a	2.37238
Carcinoma, Squamous Cell	hsa-mir-199a	2.37045
Carcinoma, Basal Cell	hsa-mir-155	2.36991
Carcinoma, Hepatocellular	hsa-mir-429	2.36936
Muscular Disorders, Atrophic	hsa-let-7a	2.36848
Carcinoma, Hepatocellular	hsa-mir-137	2.3664
Glioma	hsa-let-7g	2.36555
Neoplasms	hsa-mir-142	2.3652
Urinary Bladder Neoplasms	hsa-mir-25	2.36434
Carcinoma	hsa-mir-150	2.36396
Prostatic Neoplasms	hsa-let-7i	2.3638
Melanoma	hsa-mir-497	2.36349
Neoplasms, Squamous Cell	hsa-mir-19a	2.3633
Myocardial Infarction	hsa-mir-146a	2.36161
Adenoviridae Infections	hsa-mir-22	2.36097
Melanoma	hsa-mir-371a	2.35986
Urinary Bladder Neoplasms	hsa-let-7f	2.35982
Tuberculosis, Pulmonary	hsa-mir-122	2.35907
Tuberculosis, Pulmonary	hsa-mir-181a	2.3587
Lupus Vulgaris	hsa-mir-200a	2.35807
Urinary Bladder Neoplasms	hsa-mir-30b	2.35729
Prostatic Neoplasms	hsa-mir-30b	2.35684
Adenocarcinoma	hsa-mir-150	2.35613
Urinary Bladder Neoplasms	hsa-let-7c	2.35358
Glioblastoma	hsa-let-7i	2.35344
Heart Failure	hsa-mir-203	2.35086
Leukemia, Myeloid, Acute	hsa-mir-199a	2.35043
Hepatitis B	hsa-mir-145	2.35031
Neuroblastoma	hsa-mir-126	2.34847
Adrenocortical Carcinoma	hsa-mir-182	2.34813
Muscular Disorders, Atrophic	hsa-mir-200c	2.34792
Melanoma	hsa-mir-92b	2.34467
Prostatic Neoplasms	hsa-let-7e	2.34455
Carcinoma, Squamous Cell	hsa-let-7a	2.34293
Endometriosis	hsa-mir-92a	2.34272
Breast Neoplasms	hsa-mir-212	2.34168
Urinary Bladder Neoplasms	hsa-mir-30c	2.34021
Heart Failure	hsa-mir-106a	2.34001
Colorectal Neoplasms	hsa-mir-29c	2.33949
Lupus Vulgaris	hsa-mir-34c	2.33909
Colonic Neoplasms	hsa-mir-181a	2.33905
Urinary Bladder Neoplasms	hsa-let-7d	2.33882
Carcinoma, Hepatocellular	hsa-mir-574	2.33759
Glioblastoma	hsa-mir-15b	2.33724
Hepatitis C	hsa-mir-15a	2.33701
Gastrointestinal Neoplasms	hsa-mir-133a	2.33653
Muscular Disorders, Atrophic	hsa-mir-122	2.3363
Glioma	hsa-mir-26a	2.33519
Lupus Vulgaris	hsa-let-7f	2.3335
Colorectal Neoplasms	hsa-mir-214	2.33348
Rectal Neoplasms	hsa-mir-30a	2.33182
Carcinoma	hsa-let-7c	2.33096
Neoplasms	hsa-mir-26a	2.33029
Lupus Vulgaris	hsa-mir-218	2.3298
Neuroblastoma	hsa-mir-125b	2.32957
Endometriosis	hsa-mir-122	2.32883
Retinoblastoma	hsa-mir-155	2.32871
Urinary Bladder Neoplasms	hsa-mir-124	2.32832
Lupus Vulgaris	hsa-mir-183	2.32442
Urinary Bladder Neoplasms	hsa-mir-148a	2.32441
Endometriosis	hsa-mir-155	2.32406
Adenoviridae Infections	hsa-mir-486	2.32386
Carcinoma, Basal Cell	hsa-mir-92a	2.32271
Hepatitis C	hsa-mir-145	2.32233
Carcinoma, Basal Cell	hsa-mir-15a	2.3223
Tuberculosis, Pulmonary	hsa-let-7a	2.32223
Leukemia	hsa-let-7a	2.32116
Melanoma	hsa-mir-181d	2.32082
Leukemia, Myeloid, Acute	hsa-mir-29c	2.31964
Colorectal Neoplasms	hsa-mir-15b	2.31961
Muscular Disorders, Atrophic	hsa-mir-15b	2.31943
Prostatic Neoplasms	hsa-mir-26b	2.31902
Neoplasms	hsa-mir-192	2.31881
Colonic Neoplasms	hsa-mir-29c	2.3185
Adenoviridae Infections	hsa-mir-375	2.31778
Neoplasms	hsa-mir-30b	2.31745
Adenoviridae Infections	hsa-mir-127	2.31738
Endometrial Neoplasms	hsa-mir-133a	2.31721
Rectal Neoplasms	hsa-mir-15a	2.31674
Melanoma	hsa-mir-491	2.31658
Melanoma	hsa-mir-449a	2.31625
Hepatitis, Chronic	hsa-mir-1	2.31584
Heart Failure	hsa-mir-100	2.31583
Lupus Vulgaris	hsa-mir-106a	2.31467
Uterine Cervical Neoplasms	hsa-mir-1	2.31466
Carcinoma, Renal Cell	hsa-mir-223	2.31422
Carcinoma, Renal Cell	hsa-mir-192	2.3142
Carcinoma, Hepatocellular	hsa-mir-135b	2.31373
Adenoviridae Infections	hsa-mir-23a	2.31356
Muscular Disorders, Atrophic	hsa-mir-200b	2.31321
Muscular Disorders, Atrophic	hsa-let-7d	2.31278
Medulloblastoma	hsa-mir-122	2.31165
Pre-Eclampsia	hsa-mir-146a	2.3115
Neoplasms, Squamous Cell	hsa-mir-19b	2.3102
Urinary Bladder Neoplasms	hsa-mir-26b	2.30872
Neuroblastoma	hsa-mir-30a	2.30867
Tuberculosis, Pulmonary	hsa-mir-182	2.30867
Glioblastoma	hsa-mir-203	2.30817
Muscular Disorders, Atrophic	hsa-mir-34c	2.30814
Adenoviridae Infections	hsa-mir-130a	2.30777
Glioblastoma	hsa-let-7f	2.30625
Leukemia, Lymphocytic, Chronic, B-Cell	hsa-mir-145	2.30496
Glioblastoma	hsa-let-7e	2.30417
Leukemia, Myeloid, Acute	hsa-mir-30a	2.30334
Melanoma	hsa-mir-139	2.30307
Scleroderma, Systemic	hsa-mir-1	2.30304
Colonic Neoplasms	hsa-mir-214	2.30286
Urinary Bladder Neoplasms	hsa-let-7e	2.30256
Myotonic Dystrophy	hsa-mir-21	2.30087
Prostatic Neoplasms	hsa-let-7g	2.3006
Urinary Bladder Neoplasms	hsa-let-7i	2.29985
Nasopharyngeal Neoplasms	hsa-mir-21	2.2994
Neoplasms, Squamous Cell	hsa-mir-29b	2.2988
Fatty Liver	hsa-mir-21	2.29847
Hepatitis B	hsa-mir-16	2.29824
Urinary Bladder Neoplasms	hsa-let-7b	2.29549
Colonic Neoplasms	hsa-mir-15b	2.29542
Melanoma	hsa-mir-373	2.29518
Adenoviridae Infections	hsa-mir-199b	2.29485
Heart Failure	hsa-mir-93	2.2946
Endometriosis	hsa-mir-15b	2.29388
Neuroblastoma	hsa-mir-133b	2.29237
Colonic Neoplasms	hsa-mir-146b	2.29179
Lupus Vulgaris	hsa-mir-30b	2.2912
Retinoblastoma	hsa-mir-15a	2.2891
Colonic Neoplasms	hsa-mir-183	2.28821
Adenocarcinoma	hsa-let-7c	2.28758
Melanoma	hsa-mir-130b	2.28703
Adenoviridae Infections	hsa-mir-140	2.28468
Lupus Vulgaris	hsa-mir-31	2.28433
Neoplasms	hsa-mir-124	2.28385
Tuberculosis, Pulmonary	hsa-mir-34a	2.28353
Leukemia	hsa-mir-29c	2.28289
Endometriosis	hsa-mir-196a	2.28128
Mouth Neoplasms	hsa-mir-133a	2.28033
Medulloblastoma	hsa-mir-200b	2.27915
Mesothelioma	hsa-mir-146a	2.27903
Medulloblastoma	hsa-let-7b	2.27847
Colonic Neoplasms	hsa-mir-199a	2.27727
Carcinoma, Hepatocellular	hsa-mir-204	2.27644
Carcinoma	hsa-mir-34c	2.27643
Tuberculosis, Pulmonary	hsa-mir-146b	2.276
Colonic Neoplasms	hsa-mir-93	2.27344
Rectal Neoplasms	hsa-mir-133b	2.27243
Urinary Bladder Neoplasms	hsa-mir-16	2.27155
Urinary Bladder Neoplasms	hsa-mir-193b	2.27128
Carcinoma, Renal Cell	hsa-mir-31	2.27121
Adenoviridae Infections	hsa-mir-429	2.27087
Mesothelioma	hsa-mir-145	2.26938
Muscular Disorders, Atrophic	hsa-mir-106a	2.26891
Lupus Vulgaris	hsa-mir-93	2.26888
Astrocytoma	hsa-mir-1	2.26874
Tuberculosis, Pulmonary	hsa-mir-29b	2.26771
Esophageal Neoplasms	hsa-mir-30a	2.26738
Melanoma	hsa-mir-503	2.26722
Medulloblastoma	hsa-mir-146b	2.26703
Lupus Vulgaris	hsa-mir-26b	2.26543
Carcinoma, Basal Cell	hsa-mir-222	2.26502
Asthma	hsa-mir-133a	2.26474
Diabetes Mellitus, Type 2	hsa-mir-1	2.26423
Lymphoma	hsa-mir-143	2.26392
Muscular Disorders, Atrophic	hsa-let-7f	2.26348
Tuberculosis, Pulmonary	hsa-mir-199a	2.2623
Breast Neoplasms	hsa-mir-574	2.26139
Adrenocortical Carcinoma	hsa-mir-29c	2.26101
Glioma	hsa-mir-486	2.26024
Urinary Bladder Neoplasms	hsa-mir-23b	2.25913
Melanoma	hsa-mir-95	2.25831
Prostatic Neoplasms	hsa-mir-142	2.25733
Rectal Neoplasms	hsa-mir-222	2.25722
Uterine Cervical Neoplasms	hsa-mir-133a	2.25627
Urinary Bladder Neoplasms	hsa-let-7g	2.25586
Myotonic Dystrophy	hsa-mir-133a	2.25532
Hepatitis B	hsa-mir-92a	2.25417
Lung Neoplasms	hsa-mir-15a	2.25389
Carcinoma, Renal Cell	hsa-mir-148a	2.25381
Colonic Neoplasms	hsa-mir-25	2.25353
Carcinoma, Renal Cell	hsa-mir-106a	2.25346
Adrenocortical Carcinoma	hsa-mir-92a	2.25341
Adenocarcinoma	hsa-mir-142	2.25274
Carcinoma, Hepatocellular	hsa-mir-663a	2.25233
Colonic Neoplasms	hsa-mir-195	2.25044
Glioma	hsa-mir-192	2.25034
Schizophrenia	hsa-mir-146a	2.25022
Carcinoma, Squamous Cell	hsa-mir-200b	2.24957
Carcinoma, Squamous Cell	hsa-mir-146b	2.24755
Neoplasms, Squamous Cell	hsa-mir-29a	2.24713
Salivary Gland Neoplasms	hsa-mir-133a	2.24649
Glioma	hsa-mir-25	2.246
Muscular Disorders, Atrophic	hsa-mir-203	2.24543
Urinary Bladder Neoplasms	hsa-mir-23a	2.2445
Carcinoma, Renal Cell	hsa-mir-29a	2.24374
Rectal Neoplasms	hsa-mir-182	2.24342
Carcinoma, Renal Cell	hsa-mir-25	2.24294
Lung Neoplasms	hsa-mir-15b	2.24261
Retinoblastoma	hsa-mir-222	2.2425
Muscular Disorders, Atrophic	hsa-mir-200a	2.24077
Hepatitis B	hsa-mir-222	2.23985
Colonic Neoplasms	hsa-mir-203	2.23836
Parkinson Disease	hsa-mir-133a	2.23804
Tuberculosis, Pulmonary	hsa-mir-142	2.23804
Adrenocortical Carcinoma	hsa-mir-181a	2.23663
Colorectal Neoplasms	hsa-mir-30b	2.23611
Liver Cirrhosis	hsa-mir-146a	2.23589
Adrenocortical Carcinoma	hsa-mir-20a	2.23581
Rectal Neoplasms	hsa-mir-210	2.235
Carcinoma, Hepatocellular	hsa-mir-196b	2.23433
Carcinoma, Hepatocellular	hsa-mir-30e	2.2341
Urinary Bladder Neoplasms	hsa-mir-451a	2.23395
Neoplasms, Squamous Cell	hsa-mir-223	2.23313
Lupus Vulgaris	hsa-mir-375	2.23287
Lupus Vulgaris	hsa-mir-148a	2.23205
Neuroblastoma	hsa-mir-182	2.23202
Ovarian Neoplasms	hsa-mir-210	2.232
Neuroblastoma	hsa-mir-29c	2.2319
Carcinoma, Renal Cell	hsa-mir-30b	2.23157
Pulmonary Disease, Chronic Obstructive	hsa-mir-21	2.23154
Melanoma	hsa-mir-28	2.2309
Adenoviridae Infections	hsa-mir-20b	2.23005
Adenocarcinoma	hsa-mir-34c	2.23
Melanoma	hsa-mir-542	2.22837
Carcinoma, Renal Cell	hsa-mir-23a	2.22831
Colorectal Neoplasms	hsa-mir-100	2.22791
Lupus Vulgaris	hsa-let-7g	2.2275
Colorectal Neoplasms	hsa-mir-30c	2.22697
Prostatic Neoplasms	hsa-mir-23a	2.22659
Muscular Disorders, Atrophic	hsa-mir-93	2.22656
Prostatic Neoplasms	hsa-mir-10b	2.22592
Lupus Vulgaris	hsa-mir-25	2.22498
Tuberculosis, Pulmonary	hsa-mir-133b	2.22462
Prostatic Neoplasms	hsa-mir-7	2.22427
Leukemia, Myeloid, Acute	hsa-mir-146b	2.2233
Tuberculosis, Pulmonary	hsa-mir-200c	2.2232
Carcinoma, Non-Small-Cell Lung	hsa-mir-203	2.22294
Heart Failure	hsa-let-7g	2.22293
Carcinoma, Hepatocellular	hsa-mir-371a	2.22237
Tuberculosis, Pulmonary	hsa-let-7b	2.22208
Muscular Disorders, Atrophic	hsa-mir-150	2.22134
Medulloblastoma	hsa-let-7c	2.22074
Autistic Disorder	hsa-mir-221	2.22003
Neuroblastoma	hsa-mir-29b	2.21996
Leukemia, Myeloid, Acute	hsa-mir-200b	2.2197
Pre-Eclampsia	hsa-mir-221	2.21947
Rectal Neoplasms	hsa-mir-122	2.21896
Tuberculosis, Pulmonary	hsa-mir-30a	2.21843
Melanoma	hsa-mir-494	2.2184
Carcinoma, Hepatocellular	hsa-mir-194	2.21832
Hepatitis B	hsa-mir-30a	2.21813
Neuroblastoma	hsa-mir-29a	2.2171
Urinary Bladder Neoplasms	hsa-mir-375	2.21681
Precursor Cell Lymphoblastic Leukemia-Lymphoma	hsa-mir-21	2.21668
Melanoma	hsa-mir-98	2.21616
Heart Failure	hsa-mir-181b	2.21588
Adrenocortical Carcinoma	hsa-mir-199a	2.2154
Neoplasms	hsa-mir-486	2.21539
Glioblastoma	hsa-mir-106b	2.21406
Glioblastoma	hsa-let-7g	2.21273
Lupus Vulgaris	hsa-mir-192	2.21245
Carcinoma, Renal Cell	hsa-mir-29b	2.21174
Endometriosis	hsa-mir-214	2.21066
Melanoma	hsa-mir-629	2.2104
Breast Neoplasms	hsa-mir-181c	2.2101
Atherosclerosis	hsa-mir-1	2.20931
Psoriasis	hsa-mir-221	2.2084
Glioma	hsa-mir-30b	2.20811
Lupus Vulgaris	hsa-mir-124	2.20776
Lung Neoplasms	hsa-mir-195	2.20751
Mesothelioma	hsa-mir-16	2.20732
Heart Failure	hsa-mir-7	2.20651
Hepatitis C	hsa-mir-92a	2.20592
Inflammation	hsa-mir-1	2.20506
Liver Neoplasms	hsa-mir-1	2.20472
Carcinoma, Hepatocellular	hsa-mir-302a	2.20432
Medulloblastoma	hsa-mir-200c	2.20422
Carcinoma, Basal Cell	hsa-mir-143	2.20408
Glioma	hsa-mir-205	2.20397
Adrenocortical Carcinoma	hsa-mir-223	2.2036
Adenocarcinoma	hsa-mir-122	2.20313
Prostatic Neoplasms	hsa-mir-451a	2.20271
Colonic Neoplasms	hsa-mir-150	2.20237
Carcinoma, Squamous Cell	hsa-let-7b	2.20179
Precursor Cell Lymphoblastic Leukemia-Lymphoma	hsa-mir-1	2.20167
Lupus Vulgaris	hsa-mir-30c	2.20102
Leukemia, Myeloid, Acute	hsa-mir-133b	2.20093
Parkinson Disease	hsa-mir-21	2.19954
Adrenocortical Carcinoma	hsa-mir-122	2.19947
Glioma	hsa-mir-34b	2.19919
Leukemia, Myeloid, Acute	hsa-mir-182	2.19868
Tuberculosis, Pulmonary	hsa-mir-200b	2.19844
Colorectal Neoplasms	hsa-mir-192	2.19775
Myocardial Infarction	hsa-mir-221	2.19737
Colonic Neoplasms	hsa-mir-30b	2.1973
Colorectal Neoplasms	hsa-let-7d	2.19622
Adenocarcinoma	hsa-mir-214	2.19538
Cholangiocarcinoma	hsa-mir-1	2.19399
Heart Failure	hsa-mir-9	2.19365
Heart Failure	hsa-mir-25	2.19271
Colorectal Neoplasms	hsa-let-7f	2.19193
Heart Failure	hsa-mir-183	2.1917
Leukemia	hsa-mir-200b	2.18995
Urinary Bladder Neoplasms	hsa-mir-223	2.18917
Esophageal Neoplasms	hsa-mir-133b	2.18914
Colonic Neoplasms	hsa-mir-100	2.1891
Neoplasms	hsa-mir-375	2.18862
Glioma	hsa-mir-141	2.18856
Leukemia, Myeloid, Acute	hsa-mir-31	2.18746
Prostatic Neoplasms	hsa-mir-206	2.18625
Muscular Disorders, Atrophic	hsa-mir-30b	2.18571
Melanoma	hsa-mir-151b	2.1852
Hepatitis B	hsa-mir-29c	2.18474
Colorectal Neoplasms	hsa-let-7i	2.18467
Urinary Bladder Neoplasms	hsa-let-7a	2.18463
Carcinoma, Basal Cell	hsa-mir-126	2.18445
Leukemia	hsa-mir-210	2.18426
Adrenocortical Carcinoma	hsa-mir-150	2.18353
Multiple Sclerosis	hsa-mir-1	2.18242
Lymphoma	hsa-mir-34a	2.18163
Melanoma	hsa-mir-134	2.18102
Carcinoma, Hepatocellular	hsa-mir-184	2.18092
Lupus Vulgaris	hsa-mir-7	2.18056
Hepatitis C	hsa-mir-222	2.17976
Rectal Neoplasms	hsa-mir-29c	2.17954
Medulloblastoma	hsa-mir-150	2.17946
Alzheimer Disease	hsa-mir-1	2.17933
Glioblastoma	hsa-mir-93	2.17933
Urinary Bladder Neoplasms	hsa-mir-151a	2.178
Gastrointestinal Neoplasms	hsa-mir-21	2.1775
Endometriosis	hsa-mir-195	2.17749
Leukemia, Myelogenous, Chronic, BCR-ABL Positive	hsa-mir-1	2.17661
Urinary Bladder Neoplasms	hsa-mir-103a	2.17655
Breast Neoplasms	hsa-mir-208a	2.17648
Lupus Vulgaris	hsa-mir-181b	2.17635
Rectal Neoplasms	hsa-mir-126	2.17618
Prostatic Neoplasms	hsa-mir-138	2.17566
Colorectal Neoplasms	hsa-mir-151a	2.17446
Melanoma	hsa-mir-381	2.17432
Esophageal Neoplasms	hsa-mir-182	2.17392
Carcinoma	hsa-mir-122	2.17348
Prostatic Neoplasms	hsa-mir-24	2.17291
Endometriosis	hsa-mir-29b	2.17204
Hepatitis B	hsa-mir-155	2.17166
Urinary Bladder Neoplasms	hsa-mir-132	2.171
Lupus Vulgaris	hsa-mir-451a	2.1706
Stomach Neoplasms	hsa-mir-15a	2.16901
Neoplasms, Squamous Cell	hsa-mir-199a	2.16862
Prostatic Neoplasms	hsa-mir-103a	2.16788
Schizophrenia	hsa-mir-221	2.16786
Thyroid Neoplasms	hsa-mir-30a	2.16738
Colonic Neoplasms	hsa-mir-26a	2.16605
Glioma	hsa-mir-193b	2.16534
Neuroblastoma	hsa-mir-181a	2.16489
Neoplasms, Squamous Cell	hsa-let-7a	2.16466
Tuberculosis, Pulmonary	hsa-mir-15b	2.16426
Neuroblastoma	hsa-mir-199a	2.16418
Carcinoma, Renal Cell	hsa-mir-27b	2.16304
Muscular Disorders, Atrophic	hsa-mir-34b	2.16194
Urinary Bladder Neoplasms	hsa-mir-206	2.16155
Colonic Neoplasms	hsa-mir-378a	2.16143
Neoplasms	hsa-mir-23b	2.16096
Prostatic Neoplasms	hsa-mir-212	2.1604
Adrenocortical Carcinoma	hsa-mir-146b	2.16033
Colonic Neoplasms	hsa-mir-26b	2.15971
Carcinoma, Non-Small-Cell Lung	hsa-mir-195	2.15951
Melanoma	hsa-mir-148b	2.15918
Carcinoma, Non-Small-Cell Lung	hsa-let-7c	2.15784
Colorectal Neoplasms	hsa-mir-193b	2.15767
Neoplasms, Squamous Cell	hsa-mir-29c	2.15743
Lupus Vulgaris	hsa-mir-9	2.15687
Adenoviridae Infections	hsa-mir-135b	2.15665
Carcinoma, Basal Cell	hsa-mir-125b	2.15664
Lymphoma	hsa-mir-223	2.15645
Lupus Vulgaris	hsa-mir-26a	2.15584
Leukemia, Myelogenous, Chronic, BCR-ABL Positive	hsa-mir-21	2.15505
Crohn Disease	hsa-mir-1	2.15454
Colorectal Neoplasms	hsa-mir-223	2.15441
Colonic Neoplasms	hsa-mir-574	2.15414
Lymphoma, B-Cell	hsa-mir-1	2.15376
Endometriosis	hsa-mir-18a	2.15183
Muscular Disorders, Atrophic	hsa-mir-218	2.15082
Carcinoma, Renal Cell	hsa-mir-125b	2.15077
Fatty Liver	hsa-mir-1	2.15042
Medulloblastoma	hsa-mir-142	2.15042
Carcinoma, Squamous Cell	hsa-mir-150	2.15014
Neuroblastoma	hsa-let-7a	2.15008
Lupus Vulgaris	hsa-mir-378a	2.15
Adenoviridae Infections	hsa-mir-137	2.14988
Adenoviridae Infections	hsa-mir-204	2.1498
Urinary Bladder Neoplasms	hsa-mir-193a	2.14976
Colorectal Neoplasms	hsa-mir-128	2.14973
Muscular Disorders, Atrophic	hsa-mir-30c	2.14895
Muscular Disorders, Atrophic	hsa-mir-192	2.14868
Tuberculosis, Pulmonary	hsa-let-7c	2.14867
Carcinoma, Renal Cell	hsa-mir-20a	2.14833
Carcinoma, Hepatocellular	hsa-mir-625	2.14819
Glioblastoma	hsa-mir-100	2.14815
Muscular Disorders, Atrophic	hsa-mir-106b	2.14686
Multiple Myeloma	hsa-mir-1	2.14682
Hepatitis B	hsa-mir-210	2.1468
Prostatic Neoplasms	hsa-mir-137	2.14611
Endometriosis	hsa-mir-19b	2.14588
Atrial Fibrillation	hsa-mir-1	2.14569
Carcinoma, Renal Cell	hsa-mir-96	2.14509
Hepatitis B	hsa-mir-182	2.14497
Breast Neoplasms	hsa-mir-483	2.14359
Urinary Bladder Neoplasms	hsa-mir-191	2.1435
Carcinoma, Hepatocellular	hsa-mir-32	2.14348
Muscular Disorders, Atrophic	hsa-mir-27a	2.14273
Glioblastoma	hsa-mir-192	2.14271
Glioma	hsa-mir-23b	2.14211
Autistic Disorder	hsa-mir-145	2.14196
Hepatitis B	hsa-mir-143	2.1419
Muscular Disorders, Atrophic	hsa-mir-7	2.14134
Tuberculosis, Pulmonary	hsa-mir-150	2.14036
Medulloblastoma	hsa-mir-196a	2.13808
Scleroderma, Systemic	hsa-mir-133a	2.13755
Endometriosis	hsa-mir-29a	2.13605
Colonic Neoplasms	hsa-mir-148a	2.13571
Melanoma	hsa-mir-449b	2.13397
Carcinoma, Renal Cell	hsa-mir-17	2.13298
Colorectal Neoplasms	hsa-mir-138	2.13265
Lupus Vulgaris	hsa-mir-106b	2.13191
Liver Cirrhosis	hsa-mir-15a	2.13058
Retinoblastoma	hsa-mir-143	2.13058
Adenoviridae Infections	hsa-mir-99a	2.12977
Lung Neoplasms	hsa-mir-16	2.12913
Leukemia	hsa-mir-133b	2.12861
Lupus Vulgaris	hsa-mir-193b	2.12849
Glioma	hsa-mir-101	2.12816
Adrenocortical Carcinoma	hsa-mir-29a	2.12802
Endometriosis	hsa-mir-183	2.12774
Lupus Vulgaris	hsa-mir-34b	2.1271
Neoplasms	hsa-mir-26b	2.12701
Diabetes Mellitus, Type 2	hsa-mir-133a	2.12641
Crohn Disease	hsa-mir-21	2.12598
Carcinoma, Squamous Cell	hsa-let-7c	2.12582
Neuroblastoma	hsa-mir-223	2.12569
Neuroblastoma	hsa-mir-122	2.12529
Urinary Bladder Neoplasms	hsa-mir-499a	2.12496
Lupus Vulgaris	hsa-mir-132	2.12477
Endometriosis	hsa-mir-93	2.1245
Melanoma	hsa-mir-372	2.12429
Lupus Vulgaris	hsa-mir-103a	2.12349
Adrenocortical Carcinoma	hsa-mir-214	2.12333
Lupus Vulgaris	hsa-mir-125a	2.12204
Medulloblastoma	hsa-mir-34c	2.1217
Carcinoma	hsa-mir-203	2.12156
Endometriosis	hsa-mir-19a	2.12069
Tuberculosis, Pulmonary	hsa-mir-203	2.12058
Endometriosis	hsa-mir-25	2.12038
Ovarian Neoplasms	hsa-mir-122	2.11956
Prostatic Neoplasms	hsa-mir-155	2.11934
Prostatic Neoplasms	hsa-mir-499a	2.11822
Hepatitis B	hsa-mir-126	2.11796
Lupus Vulgaris	hsa-mir-205	2.117
Endometriosis	hsa-mir-106a	2.11685
Adenoviridae Infections	hsa-mir-451a	2.11621
Lupus Vulgaris	hsa-mir-499a	2.11474
Muscular Disorders, Atrophic	hsa-mir-183	2.11448
Hepatitis B	hsa-mir-146b	2.11434
Colonic Neoplasms	hsa-mir-708	2.11386
Carcinoma, Renal Cell	hsa-mir-24	2.11357
Leukemia	hsa-let-7b	2.11357
Carcinoma, Renal Cell	hsa-mir-375	2.11324
Adenoviridae Infections	hsa-mir-335	2.1131
Breast Neoplasms	hsa-mir-196b	2.11305
Breast Neoplasms	hsa-mir-130a	2.11293
Adenocarcinoma	hsa-let-7i	2.11203
Adenoviridae Infections	hsa-mir-151a	2.11196
Urinary Bladder Neoplasms	hsa-mir-137	2.11186
Muscular Disorders, Atrophic	hsa-mir-142	2.11098
Stomach Neoplasms	hsa-mir-15b	2.11065
Colonic Neoplasms	hsa-mir-151a	2.11055
Glioma	hsa-mir-103a	2.11038
Muscular Disorders, Atrophic	hsa-mir-26a	2.11015
Hepatitis C	hsa-mir-143	2.10993
Melanoma	hsa-mir-363	2.10976
Lupus Vulgaris	hsa-mir-10b	2.10943
Leukemia, Myeloid, Acute	hsa-mir-122	2.10931
Colonic Neoplasms	hsa-mir-103a	2.10886
Lupus Vulgaris	hsa-mir-141	2.1088
Colorectal Neoplasms	hsa-mir-212	2.10852
Hepatitis B	hsa-mir-20a	2.10808
Muscular Disorders, Atrophic	hsa-let-7g	2.10802
Colonic Neoplasms	hsa-mir-193b	2.10742
Adenoviridae Infections	hsa-mir-135a	2.10727
Breast Neoplasms	hsa-mir-144	2.10687
Muscular Disorders, Atrophic	hsa-mir-9	2.10674
Adenoviridae Infections	hsa-mir-30d	2.10668
Colonic Neoplasms	hsa-mir-193a	2.10631
Urinary Bladder Neoplasms	hsa-mir-128	2.10564
Carcinoma	hsa-let-7d	2.10548
Medulloblastoma	hsa-mir-214	2.10485
Prostatic Neoplasms	hsa-mir-128	2.10458
Heart Failure	hsa-mir-31	2.10446
Adrenocortical Carcinoma	hsa-mir-29b	2.10444
Carcinoma, Non-Small-Cell Lung	hsa-let-7i	2.10399
Neoplasms, Squamous Cell	hsa-mir-133b	2.10373
Breast Neoplasms	hsa-mir-371a	2.10354
Adenoviridae Infections	hsa-mir-302b	2.10327
Lupus Vulgaris	hsa-mir-23b	2.10313
Hepatitis C	hsa-mir-181a	2.10237
Colonic Neoplasms	hsa-mir-124	2.10214
Colorectal Neoplasms	hsa-let-7g	2.10041
Hepatitis C	hsa-mir-210	2.10038
Hepatitis C	hsa-mir-126	2.09993
Osteosarcoma	hsa-mir-222	2.09991
Hepatitis C	hsa-mir-182	2.09844
Lupus Vulgaris	hsa-mir-138	2.09755
Tuberculosis, Pulmonary	hsa-mir-200a	2.09742
Carcinoma, Non-Small-Cell Lung	hsa-mir-31	2.09736
Medulloblastoma	hsa-mir-200a	2.09606
Retinoblastoma	hsa-mir-133b	2.09594
Adenoviridae Infections	hsa-mir-181c	2.09473
Colonic Neoplasms	hsa-mir-451a	2.0943
Adenoviridae Infections	hsa-mir-96	2.09427
Adenoviridae Infections	hsa-mir-138	2.09282
Osteosarcoma	hsa-mir-155	2.09267
Lymphoma	hsa-mir-29b	2.09249
Glioblastoma	hsa-mir-30b	2.09245
Osteosarcoma	hsa-mir-126	2.0923
Lupus Vulgaris	hsa-mir-101	2.09221
Carcinoma	hsa-mir-181b	2.09204
Thyroid Neoplasms	hsa-mir-210	2.09182
Adenocarcinoma	hsa-let-7d	2.0918
Atrial Fibrillation	hsa-mir-21	2.09142
Glioma	hsa-mir-206	2.09127
Tuberculosis, Pulmonary	hsa-let-7d	2.09124
Carcinoma, Renal Cell	hsa-mir-193b	2.09063
Ovarian Neoplasms	hsa-mir-196a	2.08996
Tuberculosis, Pulmonary	hsa-let-7i	2.08975
Glioma	hsa-mir-99a	2.08897
Retinoblastoma	hsa-mir-126	2.08868
Tuberculosis, Pulmonary	hsa-let-7e	2.08797
Rectal Neoplasms	hsa-mir-181a	2.08776
Colonic Neoplasms	hsa-mir-96	2.08756
Lupus Vulgaris	hsa-mir-27a	2.08755
Mesothelioma	hsa-mir-155	2.08724
Carcinoma, Renal Cell	hsa-mir-212	2.08631
Carcinoma, Non-Small-Cell Lung	hsa-let-7f	2.08587
Muscular Disorders, Atrophic	hsa-mir-25	2.08575
Melanoma	hsa-mir-520d	2.08563
Rectal Neoplasms	hsa-mir-15b	2.08495
Medulloblastoma	hsa-mir-15b	2.0848
Laryngeal Neoplasms	hsa-mir-146a	2.08435
Glioma	hsa-mir-30c	2.08425
Adrenocortical Carcinoma	hsa-mir-18a	2.08421
Colonic Neoplasms	hsa-mir-328	2.0828
Adenoviridae Infections	hsa-mir-99b	2.08274
Adenoviridae Infections	hsa-mir-302c	2.08267
Adenoviridae Infections	hsa-mir-194	2.082
Glioma	hsa-mir-328	2.08132
Heart Failure	hsa-mir-101	2.08108
Adenoviridae Infections	hsa-mir-103a	2.08087
Lymphoma	hsa-mir-29a	2.08086
Pancreatic Neoplasms	hsa-mir-30a	2.08042
Neuroblastoma	hsa-let-7b	2.08014
Mesothelioma	hsa-mir-15a	2.07978
Urinary Bladder Neoplasms	hsa-mir-106b	2.07832
Carcinoma, Basal Cell	hsa-mir-133b	2.07829
Carcinoma, Basal Cell	hsa-mir-19a	2.07532
Carcinoma, Non-Small-Cell Lung	hsa-mir-192	2.07527
Colonic Neoplasms	hsa-mir-499a	2.07525
Hepatitis B	hsa-mir-133b	2.07498
Colonic Neoplasms	hsa-mir-138	2.07491
Glioblastoma	hsa-mir-34b	2.07422
Leukemia, Myeloid	hsa-mir-21	2.07157
Heart Failure	hsa-mir-141	2.07145
Leukemia	hsa-mir-182	2.07063
Colonic Neoplasms	hsa-mir-34c	2.06985
Myocardial Infarction	hsa-mir-145	2.06888
Carcinoma, Hepatocellular	hsa-mir-149	2.06858
Medulloblastoma	hsa-let-7i	2.06844
Adenoviridae Infections	hsa-mir-30e	2.0684
Lupus Vulgaris	hsa-mir-24	2.06804
Schizophrenia	hsa-mir-145	2.06797
Carcinoma, Basal Cell	hsa-mir-30a	2.06766
Hepatitis B	hsa-mir-17	2.06755
Muscular Disorders, Atrophic	hsa-mir-181b	2.06748
Neoplasms	hsa-mir-27b	2.06746
Adrenocortical Carcinoma	hsa-mir-31	2.06564
Leukemia, Myeloid, Acute	hsa-mir-214	2.06534
Medulloblastoma	hsa-let-7d	2.06522
Carcinoma, Basal Cell	hsa-mir-34a	2.06502
Precursor Cell Lymphoblastic Leukemia-Lymphoma	hsa-mir-133a	2.06426
Retinoblastoma	hsa-mir-30a	2.06419
Rectal Neoplasms	hsa-mir-183	2.06402
Leukemia	hsa-mir-146b	2.06329
Stomach Neoplasms	hsa-mir-708	2.06311
Pre-Eclampsia	hsa-mir-15a	2.06307
Glioma	hsa-mir-378a	2.06294
Periodontitis	hsa-mir-1	2.06257
Melanoma	hsa-mir-154	2.06216
Carcinoma, Squamous Cell	hsa-mir-122	2.06197
Multiple Sclerosis	hsa-mir-133a	2.0617
Stomach Neoplasms	hsa-mir-203	2.0611
Carcinoma, Non-Small-Cell Lung	hsa-let-7e	2.06107
Prostatic Neoplasms	hsa-mir-328	2.06036
Carcinoma, Renal Cell	hsa-mir-19b	2.0602
Urinary Bladder Neoplasms	hsa-mir-29a	2.06004
Rectal Neoplasms	hsa-mir-196a	2.06001
Autistic Disorder	hsa-mir-16	2.05967
Prostatic Neoplasms	hsa-mir-342	2.05932
Glioma	hsa-mir-342	2.05915
Carcinoma	hsa-mir-9	2.05907
Liver Cirrhosis	hsa-mir-16	2.05831
Prostatic Neoplasms	hsa-mir-125a	2.05735
Endometriosis	hsa-mir-34a	2.05727
Colonic Neoplasms	hsa-mir-212	2.05651
Adenoviridae Infections	hsa-mir-107	2.05616
Laryngeal Neoplasms	hsa-mir-221	2.05595
Adenocarcinoma	hsa-let-7e	2.05587
Adenocarcinoma	hsa-mir-15b	2.0557
Carcinoma, Non-Small-Cell Lung	hsa-mir-26a	2.05556
Leukemia, Myeloid, Acute	hsa-mir-200c	2.05556
Asthma	hsa-mir-15a	2.05481
Carcinoma, Basal Cell	hsa-mir-210	2.05444
Urinary Bladder Neoplasms	hsa-mir-181c	2.05354
Carcinoma, Renal Cell	hsa-mir-18a	2.05341
Hepatitis C	hsa-mir-146b	2.05336
Carcinoma	hsa-let-7e	2.0527
Melanoma	hsa-mir-326	2.05171
Endometriosis	hsa-mir-30c	2.05113
Retinoblastoma	hsa-mir-125b	2.05106
Psoriasis	hsa-mir-15a	2.05089
Urinary Bladder Neoplasms	hsa-mir-152	2.05068
Lupus Vulgaris	hsa-mir-193a	2.05049
Glioma	hsa-mir-151a	2.05023
Melanoma	hsa-mir-337	2.05008
Myocardial Infarction	hsa-mir-15a	2.05006
Lupus Vulgaris	hsa-mir-96	2.04914
Neoplasms	hsa-mir-23a	2.04829
Medulloblastoma	hsa-mir-195	2.04807
Glioma	hsa-mir-193a	2.04801
Lupus Vulgaris	hsa-mir-128	2.04729
Carcinoma, Renal Cell	hsa-mir-132	2.04727
Neoplasms	hsa-mir-212	2.04684
Lupus Vulgaris	hsa-mir-151a	2.04624
Hepatitis C	hsa-mir-17	2.04511
Colonic Neoplasms	hsa-mir-375	2.04495
Breast Neoplasms	hsa-mir-184	2.04488
Urinary Bladder Neoplasms	hsa-mir-342	2.04484
Adrenocortical Carcinoma	hsa-mir-183	2.04446
Neuroblastoma	hsa-let-7c	2.04391
Carcinoma, Renal Cell	hsa-mir-103a	2.04367
Pre-Eclampsia	hsa-mir-16	2.04367
Urinary Bladder Neoplasms	hsa-mir-22	2.04324
Carcinoma	hsa-mir-196a	2.04249
Muscular Disorders, Atrophic	hsa-mir-205	2.04232
Stomach Neoplasms	hsa-let-7c	2.04222
Neoplasms	hsa-mir-96	2.04214
Hepatitis, Chronic	hsa-mir-133a	2.04207
Lupus Vulgaris	hsa-mir-206	2.04193
Adenoviridae Infections	hsa-mir-302a	2.04125
Inflammation	hsa-mir-133a	2.04104
Colonic Neoplasms	hsa-mir-200a	2.04006
Colorectal Neoplasms	hsa-mir-191	2.03914
Prostatic Neoplasms	hsa-mir-181c	2.0386
Urinary Bladder Neoplasms	hsa-mir-320a	2.03839
Rectal Neoplasms	hsa-mir-92a	2.03775
Adenoviridae Infections	hsa-mir-499a	2.03685
Alzheimer Disease	hsa-mir-133a	2.03675
Thyroid Neoplasms	hsa-mir-182	2.03657
Muscular Disorders, Atrophic	hsa-mir-10b	2.03647
Adrenocortical Carcinoma	hsa-mir-19a	2.03637
Hepatitis B	hsa-mir-199a	2.03537
Neoplasms, Squamous Cell	hsa-mir-182	2.03503
Colorectal Neoplasms	hsa-mir-23b	2.0346
Colonic Neoplasms	hsa-mir-320a	2.03442
Endometriosis	hsa-mir-31	2.03291
Muscular Dystrophies	hsa-mir-21	2.03282
Carcinoma	hsa-mir-15b	2.03271
Muscular Disorders, Atrophic	hsa-mir-24	2.032
Prostatic Neoplasms	hsa-mir-20b	2.0315
Breast Neoplasms	hsa-mir-370	2.03144
Endometriosis	hsa-mir-486	2.03101
Rectal Neoplasms	hsa-mir-203	2.03089
Muscular Dystrophies	hsa-mir-1	2.03079
Mesothelioma	hsa-mir-222	2.03049
Hepatitis C	hsa-mir-133b	2.03048
Retinoblastoma	hsa-mir-210	2.03015
Periodontitis	hsa-mir-21	2.0298
Neoplasms, Squamous Cell	hsa-mir-200b	2.02921
Tuberculosis, Pulmonary	hsa-mir-195	2.02882
Colorectal Neoplasms	hsa-mir-132	2.02854
Adrenocortical Carcinoma	hsa-let-7i	2.02838
Carcinoma, Hepatocellular	hsa-mir-424	2.02828
Adrenocortical Carcinoma	hsa-mir-34a	2.02813
Tuberculosis, Pulmonary	hsa-mir-196a	2.02743
Tuberculosis, Pulmonary	hsa-mir-34c	2.02692
Colonic Neoplasms	hsa-mir-23a	2.02679
Psoriasis	hsa-mir-145	2.02644
Multiple Myeloma	hsa-mir-146a	2.026
Pre-Eclampsia	hsa-mir-145	2.02598
Adrenocortical Carcinoma	hsa-mir-19b	2.0257
Colonic Neoplasms	hsa-mir-7	2.02506
Esophageal Neoplasms	hsa-mir-221	2.02475
Rectal Neoplasms	hsa-let-7c	2.02469
Carcinoma, Non-Small-Cell Lung	hsa-mir-25	2.02468
Stomach Neoplasms	hsa-mir-26a	2.02463
Melanoma	hsa-mir-432	2.02439
Diabetic Nephropathies	hsa-mir-1	2.024
Lupus Vulgaris	hsa-mir-224	2.0239
Tuberculosis, Pulmonary	hsa-let-7f	2.02371
Lupus Vulgaris	hsa-mir-708	2.02348
Colonic Neoplasms	hsa-mir-27b	2.02321
Colorectal Neoplasms	hsa-mir-205	2.02291
Adenocarcinoma	hsa-mir-106b	2.0214
Melanoma	hsa-mir-495	2.02074
Glioma	hsa-mir-23a	2.02059
Colonic Neoplasms	hsa-mir-27a	2.02022
Endometriosis	hsa-mir-30b	2.01993
Asthma	hsa-mir-16	2.01861
Adrenocortical Carcinoma	hsa-let-7e	2.01844
Hepatitis, Chronic	hsa-mir-221	2.01828
Glioblastoma	hsa-mir-375	2.01778
Adenoviridae Infections	hsa-mir-193a	2.01685
Rectal Neoplasms	hsa-mir-214	2.01535
Multiple Myeloma	hsa-mir-133a	2.01534
Carcinoma, Renal Cell	hsa-mir-181b	2.01518
Neuroblastoma	hsa-mir-200b	2.01483
Adenoviridae Infections	hsa-mir-708	2.01481
Rectal Neoplasms	hsa-mir-199a	2.01417
Hodgkin Disease	hsa-mir-1	2.01414
Lupus Vulgaris	hsa-mir-27b	2.01352
Esophageal Neoplasms	hsa-mir-122	2.01344
Tuberculosis, Pulmonary	hsa-mir-31	2.01339
Adenoviridae Infections	hsa-mir-92b	2.01214
Thyroid Neoplasms	hsa-mir-143	2.01176
Ovarian Neoplasms	hsa-mir-143	2.01144
Carcinoma, Basal Cell	hsa-mir-29b	2.01132
Endometriosis	hsa-mir-218	2.01099
Medulloblastoma	hsa-let-7e	2.01086
Muscular Disorders, Atrophic	hsa-mir-31	2.01051
Heart Failure	hsa-mir-124	2.01005
Leukemia, Myeloid, Acute	hsa-mir-34c	2.0097
Kidney Diseases	hsa-mir-21	2.00965
Hepatitis C	hsa-mir-18a	2.00953
Urinary Bladder Neoplasms	hsa-mir-125a	2.00945
Prostatic Neoplasms	hsa-mir-429	2.00875
Colorectal Neoplasms	hsa-mir-371a	2.00832
Leukemia, Myeloid	hsa-mir-1	2.00738
Adenocarcinoma	hsa-mir-9	2.00687
Medulloblastoma	hsa-let-7f	2.00674
Myocardial Infarction	hsa-mir-16	2.00642
Prostatic Neoplasms	hsa-mir-9	2.00608
Glioblastoma	hsa-mir-27a	2.0047
Carcinoma, Hepatocellular	hsa-mir-494	2.00403
Glioblastoma	hsa-mir-141	2.00402
Melanoma	hsa-mir-376a	2.00386
Leukemia, Lymphocytic, Chronic, B-Cell	hsa-mir-143	2.00375
Urinary Bladder Neoplasms	hsa-mir-135a	2.00276
Adrenocortical Carcinoma	hsa-let-7f	2.00274
Ovarian Neoplasms	hsa-mir-15b	2.0025
Liver Cirrhosis	hsa-mir-145	2.00211
Muscular Disorders, Atrophic	hsa-mir-101	2.00207
Adenoviridae Infections	hsa-mir-128	2.00203
Carcinoma, Renal Cell	hsa-mir-499a	2.0013
Neuroblastoma	hsa-mir-200c	2.00059
Breast Neoplasms	hsa-mir-32	2.00039
Neoplasms, Squamous Cell	hsa-mir-30a	2.00032
Colonic Neoplasms	hsa-mir-99a	1.99956
Tuberculosis, Pulmonary	hsa-mir-183	1.99955
Prostatic Neoplasms	hsa-mir-135a	1.99947
Colonic Neoplasms	hsa-mir-34b	1.99939
Rectal Neoplasms	hsa-let-7b	1.99932
Leukemia-Lymphoma, Adult T-Cell	hsa-mir-1	1.99924
Hepatitis B	hsa-mir-15b	1.99842
Adenocarcinoma	hsa-let-7f	1.99819
Neoplasms, Squamous Cell	hsa-let-7b	1.99789
Laryngeal Neoplasms	hsa-mir-133b	1.99784
Rectal Neoplasms	hsa-mir-155	1.99708
Rectal Neoplasms	hsa-mir-146b	1.99682
Melanoma	hsa-mir-208b	1.99635
Leukemia	hsa-mir-30a	1.99577
Rectal Neoplasms	hsa-mir-31	1.99559
Urinary Bladder Neoplasms	hsa-mir-20b	1.99553
Carcinoma, Non-Small-Cell Lung	hsa-mir-142	1.99529
Stomach Neoplasms	hsa-let-7b	1.99517
Ovarian Neoplasms	hsa-mir-195	1.99481
Carcinoma, Squamous Cell	hsa-mir-200a	1.99469
Carcinoma, Non-Small-Cell Lung	hsa-mir-375	1.99442
Carcinoma, Renal Cell	hsa-mir-193a	1.99427
Melanoma	hsa-mir-409	1.99324
Rectal Neoplasms	hsa-mir-195	1.99269
Breast Neoplasms	hsa-mir-424	1.99265
Heart Failure	hsa-mir-193b	1.99264
Adrenocortical Carcinoma	hsa-mir-142	1.99242
Stomach Neoplasms	hsa-let-7d	1.99192
Hepatitis B	hsa-mir-19a	1.99176
Stomach Neoplasms	hsa-mir-193a	1.99102
Lymphoma, B-Cell	hsa-mir-133a	1.99079
Neuroblastoma	hsa-mir-31	1.99024
Leukemia, Myelogenous, Chronic, BCR-ABL Positive	hsa-mir-133a	1.99007
Lymphoma, B-Cell	hsa-mir-221	1.98977
Carcinoma, Non-Small-Cell Lung	hsa-mir-30b	1.98916
Colonic Neoplasms	hsa-mir-224	1.9891
Adrenocortical Carcinoma	hsa-mir-26a	1.98897
Carcinoma, Basal Cell	hsa-mir-29a	1.9873
Colonic Neoplasms	hsa-mir-206	1.98693
Carcinoma	hsa-mir-195	1.98673
Breast Neoplasms	hsa-mir-99b	1.98615
Melanoma	hsa-mir-520h	1.98517
Retinoblastoma	hsa-mir-182	1.985
Neoplasms	hsa-mir-342	1.98425
Breast Neoplasms	hsa-mir-503	1.98421
Leukemia	hsa-let-7c	1.98383
Esophageal Neoplasms	hsa-mir-222	1.98344
Muscular Disorders, Atrophic	hsa-mir-23b	1.98288
Carcinoma, Squamous Cell	hsa-mir-196a	1.98279
Urinary Bladder Neoplasms	hsa-mir-140	1.98271
Glioblastoma	hsa-mir-24	1.98269
Carcinoma, Hepatocellular	hsa-mir-302d	1.98256
Stomach Neoplasms	hsa-let-7i	1.98225
Lupus Vulgaris	hsa-mir-152	1.98212
Rectal Neoplasms	hsa-mir-200c	1.98201
Hepatitis B	hsa-mir-125b	1.98185
Prostatic Neoplasms	hsa-mir-140	1.98166
Colorectal Neoplasms	hsa-mir-106b	1.98145
Psoriasis	hsa-mir-222	1.98083
Adenoviridae Infections	hsa-mir-296	1.98079
Prostatic Neoplasms	hsa-mir-19a	1.98072
Myelodysplastic Syndromes	hsa-mir-30a	1.9805
Polycythemia Vera	hsa-mir-1	1.98049
Carcinoma, Basal Cell	hsa-mir-199a	1.98011
Adrenocortical Carcinoma	hsa-mir-486	1.97957
Glioma	hsa-mir-212	1.97945
Mesothelioma	hsa-mir-133b	1.97877
Endometriosis	hsa-mir-192	1.97865
Schizophrenia	hsa-mir-16	1.97833
Leukemia, Myeloid, Acute	hsa-mir-200a	1.97746
Adrenocortical Carcinoma	hsa-mir-93	1.97706
Neuroblastoma	hsa-mir-196a	1.977
Rectal Neoplasms	hsa-let-7a	1.97665
Stomach Neoplasms	hsa-mir-138	1.97614
Adenoviridae Infections	hsa-mir-32	1.97608
Muscular Disorders, Atrophic	hsa-mir-141	1.97576
Lupus Vulgaris	hsa-mir-212	1.97569
Neuroblastoma	hsa-mir-150	1.97568
Lupus Vulgaris	hsa-mir-137	1.97562
Colonic Neoplasms	hsa-mir-483	1.97538
Glioma	hsa-mir-137	1.97532
Colorectal Neoplasms	hsa-mir-29b	1.97499
Adenoviridae Infections	hsa-mir-181d	1.97486
Glioblastoma	hsa-mir-193b	1.97481
Endometriosis	hsa-mir-181b	1.9748
Urinary Bladder Neoplasms	hsa-mir-204	1.97424
Colorectal Neoplasms	hsa-mir-101	1.97415
Prostatic Neoplasms	hsa-mir-18b	1.97415
Adenoviridae Infections	hsa-mir-129	1.97365
Adrenocortical Carcinoma	hsa-mir-34c	1.97327
Head and Neck Neoplasms	hsa-mir-133b	1.97263
Colonic Neoplasms	hsa-mir-208a	1.97218
Heart Failure	hsa-mir-224	1.97174
Rectal Neoplasms	hsa-mir-150	1.97144
Carcinoma, Hepatocellular	hsa-mir-449a	1.97048
Carcinoma, Non-Small-Cell Lung	hsa-mir-26b	1.97036
Stomach Neoplasms	hsa-let-7e	1.97035
Carcinoma, Small Cell	hsa-mir-1	1.97033
Adrenocortical Carcinoma	hsa-mir-106a	1.96993
Prostatic Neoplasms	hsa-mir-19b	1.96975
Colorectal Neoplasms	hsa-mir-24	1.96949
Carcinoma, Renal Cell	hsa-mir-342	1.96939
Carcinoma	hsa-let-7f	1.96881
Carcinoma, Renal Cell	hsa-mir-137	1.96829
Carcinoma, Basal Cell	hsa-mir-223	1.96814
Liver Neoplasms	hsa-mir-133a	1.96805
Coronary Artery Disease	hsa-mir-133a	1.96802
Adenoviridae Infections	hsa-mir-320a	1.96792
Carcinoma, Hepatocellular	hsa-mir-367	1.9677
Carcinoma, Hepatocellular	hsa-mir-151b	1.9675
Glioma	hsa-mir-320a	1.96736
Stomach Neoplasms	hsa-mir-96	1.96729
Adenoviridae Infections	hsa-mir-10a	1.96719
Kidney Diseases	hsa-mir-1	1.96698
Melanoma	hsa-mir-520c	1.96681
Colonic Neoplasms	hsa-mir-625	1.96678
Lupus Vulgaris	hsa-mir-320a	1.96615
Colonic Neoplasms	hsa-mir-135b	1.966
Endometriosis	hsa-mir-7	1.9651
Rectal Neoplasms	hsa-mir-106a	1.96361
Myelodysplastic Syndromes	hsa-mir-126	1.96331
Melanoma	hsa-mir-198	1.96279
Musculoskeletal Abnormalities	hsa-mir-21	1.96151
Lymphoma	hsa-mir-199a	1.96136
Myotonic Dystrophy	hsa-mir-146a	1.96124
Muscular Disorders, Atrophic	hsa-mir-193b	1.96077
Hepatitis B	hsa-mir-223	1.96075
Endometrial Neoplasms	hsa-mir-133b	1.96064
Prostatic Neoplasms	hsa-mir-18a	1.96028
Leukemia, Lymphocytic, Chronic, B-Cell	hsa-mir-126	1.95984
Breast Neoplasms	hsa-mir-30e	1.95957
Lupus Vulgaris	hsa-mir-328	1.9595
Hepatitis B	hsa-mir-29b	1.95942
Hepatitis B	hsa-mir-19b	1.959
Carcinoma, Squamous Cell	hsa-mir-183	1.95861
Leukemia	hsa-mir-122	1.95791
Stomach Neoplasms	hsa-mir-499a	1.95764
Endometriosis	hsa-mir-27a	1.95726
Colonic Neoplasms	hsa-mir-371a	1.95695
Glioma	hsa-mir-125a	1.95683
Tuberculosis, Pulmonary	hsa-mir-9	1.95642
Hepatitis C	hsa-mir-125b	1.95574
Nasopharyngeal Neoplasms	hsa-mir-221	1.95524
Glioma	hsa-mir-22	1.95512
Psoriasis	hsa-mir-143	1.95455
Parkinson Disease	hsa-mir-146a	1.95396
Hepatitis C	hsa-mir-19a	1.95348
Adenoviridae Infections	hsa-mir-197	1.95342
Autistic Disorder	hsa-mir-155	1.95314
Lymphoma	hsa-let-7a	1.95307
Tuberculosis, Pulmonary	hsa-mir-26b	1.9528
Carcinoma, Renal Cell	hsa-mir-128	1.9521
Carcinoma, Squamous Cell	hsa-mir-15b	1.95153
Lung Neoplasms	hsa-mir-193b	1.9513
Adenoviridae Infections	hsa-mir-95	1.95106
Endometriosis	hsa-mir-106b	1.95096
Heart Failure	hsa-mir-206	1.95054
Carcinoma, Renal Cell	hsa-mir-22	1.95009
Adenoviridae Infections	hsa-mir-574	1.94947
Carcinoma, Hepatocellular	hsa-mir-186	1.94886
Psoriasis	hsa-mir-16	1.94841
Eosinophilic Esophagitis	hsa-mir-1	1.94797
Myocardial Infarction	hsa-mir-222	1.94797
Asthma	hsa-mir-145	1.94783
Gastrointestinal Neoplasms	hsa-mir-30a	1.94782
Carcinoma, Basal Cell	hsa-let-7a	1.94769
Lupus Vulgaris	hsa-mir-127	1.94762
Glioblastoma	hsa-mir-26b	1.94758
Neuroblastoma	hsa-mir-15b	1.94727
Carcinoma, Renal Cell	hsa-mir-328	1.94676
Neuroblastoma	hsa-mir-214	1.94665
Rectal Neoplasms	hsa-mir-223	1.94664
Endometriosis	hsa-mir-193b	1.94649
Neoplasms, Squamous Cell	hsa-mir-31	1.94616
Rectal Neoplasms	hsa-let-7i	1.94586
Thyroid Neoplasms	hsa-mir-145	1.94481
Melanoma	hsa-mir-187	1.94467
Tuberculosis, Pulmonary	hsa-let-7g	1.94452
Medulloblastoma	hsa-mir-106b	1.94444
Urinary Bladder Neoplasms	hsa-mir-18b	1.94371
Glioma	hsa-mir-132	1.94344
Sarcoma, Kaposi	hsa-mir-21	1.94324
Nasopharyngeal Neoplasms	hsa-mir-133b	1.94301
Adrenocortical Carcinoma	hsa-mir-25	1.94296
Leukemia-Lymphoma, Adult T-Cell	hsa-mir-21	1.94296
Leukemia, Lymphocytic, Chronic, B-Cell	hsa-mir-30a	1.94232
Hepatitis B	hsa-mir-34a	1.94205
Neuroblastoma	hsa-mir-183	1.94177
Rectal Neoplasms	hsa-let-7d	1.94069
Carcinoma, Non-Small-Cell Lung	hsa-mir-92a	1.9406
Carcinoma, Renal Cell	hsa-mir-125a	1.94005
Carcinoma, Non-Small-Cell Lung	hsa-mir-30c	1.93939
Glioblastoma	hsa-mir-96	1.93917
Asthma	hsa-mir-222	1.93879
Autistic Disorder	hsa-mir-222	1.93867
Pre-Eclampsia	hsa-mir-222	1.93838
Neoplasms	hsa-mir-499a	1.93743
Neuroblastoma	hsa-mir-34c	1.93611
Rectal Neoplasms	hsa-mir-93	1.93593
Tuberculosis, Pulmonary	hsa-mir-375	1.93589
Cholangiocarcinoma	hsa-mir-133a	1.93508
Pre-Eclampsia	hsa-mir-92a	1.93479
Carcinoma, Basal Cell	hsa-mir-181a	1.93437
Lung Neoplasms	hsa-mir-23b	1.93401
Leukemia, Lymphocytic, Chronic, B-Cell	hsa-mir-210	1.93339
Tuberculosis, Pulmonary	hsa-mir-100	1.93326
Colorectal Neoplasms	hsa-mir-125a	1.93306
Crohn Disease	hsa-mir-133a	1.93302
Colonic Neoplasms	hsa-mir-181b	1.93227
Hepatitis C	hsa-mir-223	1.93202
Neuroblastoma	hsa-mir-142	1.9316
Muscular Disorders, Atrophic	hsa-mir-124	1.93157
Endometriosis	hsa-mir-26a	1.93151
Diabetes Mellitus, Type 2	hsa-mir-221	1.93108
Hepatitis B	hsa-mir-196a	1.93088
Endometriosis	hsa-mir-124	1.9306
Glioma	hsa-mir-499a	1.93032
Breast Neoplasms	hsa-mir-181d	1.9302
Urinary Bladder Neoplasms	hsa-mir-32	1.93
Medulloblastoma	hsa-let-7g	1.92999
Breast Neoplasms	hsa-mir-92b	1.92967
Autistic Disorder	hsa-mir-30a	1.92934
Melanoma	hsa-mir-33a	1.92916
Laryngeal Neoplasms	hsa-mir-182	1.92886
Neoplasms	hsa-mir-128	1.92833
Carcinoma, Hepatocellular	hsa-mir-95	1.92823
Ovarian Neoplasms	hsa-mir-181a	1.92815
Endometrial Neoplasms	hsa-mir-30a	1.92739
Medulloblastoma	hsa-mir-26a	1.92738
Muscular Disorders, Atrophic	hsa-mir-212	1.92728
Melanoma	hsa-mir-433	1.92682
Muscular Disorders, Atrophic	hsa-mir-224	1.92678
Barrett Esophagus	hsa-mir-1	1.9266
Adenocarcinoma	hsa-let-7g	1.92657
Rectal Neoplasms	hsa-mir-100	1.92637
Breast Neoplasms	hsa-mir-449a	1.92604
Melanoma	hsa-mir-216b	1.92589
Prostatic Neoplasms	hsa-mir-208a	1.92588
Endometriosis	hsa-mir-24	1.92534
Adenoviridae Infections	hsa-mir-184	1.92526
Adrenocortical Carcinoma	hsa-mir-200a	1.92515
Hepatitis C	hsa-mir-19b	1.9246
Lung Neoplasms	hsa-mir-378a	1.92425
Thyroid Neoplasms	hsa-mir-15a	1.92393
Tuberculosis, Pulmonary	hsa-mir-214	1.92389
Prostatic Neoplasms	hsa-mir-10a	1.92347
Adrenocortical Carcinoma	hsa-mir-218	1.92314
Autistic Disorder	hsa-mir-210	1.92234
Neuroblastoma	hsa-let-7i	1.92201
Hepatitis C	hsa-mir-15b	1.922
Glioblastoma	hsa-mir-23a	1.92192
Adrenocortical Carcinoma	hsa-mir-30b	1.92167
Carcinoma, Non-Small-Cell Lung	hsa-mir-29a	1.92153
Head and Neck Neoplasms	hsa-mir-146a	1.92117
Melanoma	hsa-mir-520b	1.92099
Rectal Neoplasms	hsa-mir-26b	1.92069
Adenoviridae Infections	hsa-mir-144	1.91954
Urinary Bladder Neoplasms	hsa-mir-194	1.91936
Lupus Vulgaris	hsa-mir-208a	1.91925
Ovarian Neoplasms	hsa-mir-203	1.91925
Rectal Neoplasms	hsa-mir-142	1.91893
Colorectal Neoplasms	hsa-mir-663a	1.91889
Rectal Neoplasms	hsa-let-7f	1.91825
Retinoblastoma	hsa-mir-199a	1.91823
Carcinoma, Renal Cell	hsa-mir-191	1.91771
Carcinoma, Squamous Cell	hsa-let-7e	1.91754
Fatty Liver	hsa-mir-221	1.91734
Neuroblastoma	hsa-mir-195	1.91733
Rectal Neoplasms	hsa-mir-25	1.91694
Adenoviridae Infections	hsa-mir-542	1.91641
Colonic Neoplasms	hsa-mir-144	1.9162
Leukemia, Myeloid, Acute	hsa-mir-195	1.91606
Lupus Vulgaris	hsa-mir-342	1.91521
Urinary Bladder Neoplasms	hsa-mir-208a	1.91504
Autistic Disorder	hsa-mir-126	1.915
Tuberculosis, Pulmonary	hsa-mir-99a	1.91476
Myelodysplastic Syndromes	hsa-mir-92a	1.91465
Ovarian Neoplasms	hsa-mir-222	1.91398
Carcinoma, Non-Small-Cell Lung	hsa-mir-206	1.9139
Carcinoma, Non-Small-Cell Lung	hsa-mir-23b	1.91375
Leukemia, Myeloid, Acute	hsa-mir-183	1.91357
Breast Neoplasms	hsa-mir-491	1.91348
Endometriosis	hsa-mir-148a	1.91345
Colonic Neoplasms	hsa-mir-194	1.91343
Stomach Neoplasms	hsa-mir-152	1.91283
Neuroblastoma	hsa-mir-203	1.91253
Breast Neoplasms	hsa-mir-542	1.91226
Hepatitis, Chronic	hsa-mir-146a	1.91186
Melanoma	hsa-mir-185	1.91186
Lupus Vulgaris	hsa-mir-429	1.91185
Laryngeal Neoplasms	hsa-mir-143	1.91183
Glioblastoma	hsa-mir-103a	1.91166
Adenoviridae Infections	hsa-mir-28	1.91146
Adrenocortical Carcinoma	hsa-let-7g	1.91133
Carcinoma, Renal Cell	hsa-mir-20b	1.91084
Retinoblastoma	hsa-mir-223	1.91083
Neuroblastoma	hsa-let-7d	1.91072
Heart Failure	hsa-mir-127	1.9093
Rectal Neoplasms	hsa-let-7e	1.90917
Prostatic Neoplasms	hsa-mir-197	1.90906
Muscular Disorders, Atrophic	hsa-mir-206	1.90886
Stomach Neoplasms	hsa-mir-483	1.9086
Carcinoma	hsa-mir-106a	1.90842
Psoriasis	hsa-mir-122	1.90805
Hepatitis B	hsa-mir-195	1.90802
Leukemia	hsa-mir-142	1.90797
Endometriosis	hsa-mir-34b	1.90782
Adenoviridae Infections	hsa-mir-381	1.90712
Urinary Bladder Neoplasms	hsa-mir-30d	1.90706
Neoplasms	hsa-mir-193a	1.90653
Leukemia, Myelogenous, Chronic, BCR-ABL Positive	hsa-mir-221	1.9065
Carcinoma, Non-Small-Cell Lung	hsa-mir-200a	1.90623
Carcinoma, Hepatocellular	hsa-mir-215	1.90618
Medulloblastoma	hsa-mir-93	1.90617
Endometriosis	hsa-mir-132	1.90598
Lichen Planus, Oral	hsa-mir-1	1.90467
Adenoviridae Infections	hsa-mir-328	1.90441
Head and Neck Neoplasms	hsa-mir-30a	1.90436
Melanoma	hsa-mir-498	1.90417
Neoplasms, Squamous Cell	hsa-mir-150	1.90396
Liver Cirrhosis	hsa-mir-155	1.90357
Colonic Neoplasms	hsa-mir-342	1.90338
Retinoblastoma	hsa-mir-181a	1.90268
Glioma	hsa-mir-429	1.90252
Laryngeal Neoplasms	hsa-mir-30a	1.90246
Urinary Bladder Neoplasms	hsa-mir-197	1.90241
Tuberculosis, Pulmonary	hsa-mir-23a	1.90203
Rectal Neoplasms	hsa-mir-20a	1.90186
Neoplasms, Squamous Cell	hsa-let-7c	1.90177
Neoplasms	hsa-mir-107	1.90109
Colorectal Neoplasms	hsa-mir-204	1.90069
Urinary Bladder Neoplasms	hsa-mir-144	1.90041
Atrial Fibrillation	hsa-mir-146a	1.89995
Colorectal Neoplasms	hsa-mir-503	1.8993
Carcinoma, Renal Cell	hsa-mir-574	1.89912
Carcinoma, Renal Cell	hsa-mir-152	1.89877
Endometriosis	hsa-mir-9	1.89874
Prostatic Neoplasms	hsa-mir-199b	1.89844
Rectal Neoplasms	hsa-mir-124	1.8984
Leukemia	hsa-mir-200c	1.89751
Rectal Neoplasms	hsa-mir-29a	1.8971
Adenoviridae Infections	hsa-mir-370	1.89677
Medulloblastoma	hsa-mir-100	1.89595
Endometriosis	hsa-mir-101	1.89588
Stomach Neoplasms	hsa-mir-208a	1.89579
Rectal Neoplasms	hsa-mir-18a	1.89575
Glioma	hsa-mir-708	1.89541
Adenoviridae Infections	hsa-mir-208a	1.89478
Neoplasms	hsa-mir-130a	1.89455
Rectal Neoplasms	hsa-mir-486	1.89424
Schizophrenia	hsa-mir-222	1.89339
Adenocarcinoma	hsa-mir-100	1.89329
Laryngeal Neoplasms	hsa-mir-15a	1.89286
Breast Neoplasms	hsa-mir-362	1.89277
Medulloblastoma	hsa-mir-7	1.89248
Urinary Bladder Neoplasms	hsa-mir-130a	1.89216
Hepatitis B	hsa-mir-214	1.89215
Lupus Vulgaris	hsa-mir-22	1.89167
Leukemia	hsa-mir-34c	1.89051
Psoriasis	hsa-mir-182	1.89034
Melanoma	hsa-mir-485	1.89028
Hepatitis B	hsa-let-7a	1.89008
Urinary Bladder Neoplasms	hsa-mir-184	1.8895
Prostatic Neoplasms	hsa-mir-144	1.88928
Lupus Vulgaris	hsa-mir-574	1.88868
Coronary Artery Disease	hsa-mir-146a	1.88832
Psoriasis	hsa-mir-29c	1.88832
Colorectal Neoplasms	hsa-mir-151b	1.88789
Stomach Neoplasms	hsa-mir-23a	1.88787
Leukemia	hsa-mir-200a	1.88766
Autistic Disorder	hsa-mir-143	1.88761
Melanoma	hsa-mir-423	1.88749
Prostatic Neoplasms	hsa-mir-483	1.88715
Rectal Neoplasms	hsa-mir-29b	1.88715
Ovarian Neoplasms	hsa-mir-106a	1.88685
Laryngeal Neoplasms	hsa-mir-210	1.88673
Prolactinoma	hsa-mir-1	1.88658
Colorectal Neoplasms	hsa-mir-302b	1.88633
Tuberculosis, Pulmonary	hsa-mir-124	1.88633
Sarcoma, Kaposi	hsa-mir-1	1.88555
Neuroblastoma	hsa-mir-200a	1.88545
Adenoviridae Infections	hsa-mir-130b	1.88438
Esophageal Neoplasms	hsa-mir-181a	1.88381
Adenoviridae Infections	hsa-mir-497	1.88378
Glioma	hsa-mir-191	1.88366
Rectal Neoplasms	hsa-mir-34c	1.88364
Heart Failure	hsa-mir-375	1.88359
Carcinoma	hsa-let-7g	1.88345
Neoplasms	hsa-mir-135b	1.88332
Schizophrenia	hsa-mir-155	1.88316
Nasopharyngeal Neoplasms	hsa-mir-182	1.88253
Colorectal Neoplasms	hsa-mir-181c	1.8825
Lung Neoplasms	hsa-mir-451a	1.88234
Ovarian Neoplasms	hsa-mir-26a	1.88165
Parkinson Disease	hsa-mir-221	1.88128
Leukemia, B-Cell	hsa-mir-1	1.8812
Urinary Bladder Neoplasms	hsa-mir-129	1.88106
Diabetes Mellitus	hsa-mir-1	1.88041
Hepatitis B	hsa-let-7i	1.87938
Urinary Bladder Neoplasms	hsa-mir-371a	1.87937
Colorectal Neoplasms	hsa-mir-370	1.87882
Autistic Disorder	hsa-mir-182	1.8784
Carcinoma, Squamous Cell	hsa-let-7f	1.87832
Rectal Neoplasms	hsa-mir-19a	1.87807
Lung Diseases, Interstitial	hsa-mir-21	1.87778
Glioblastoma	hsa-mir-378a	1.87753
Carcinoma, Non-Small-Cell Lung	hsa-mir-10b	1.8774
Melanoma	hsa-mir-340	1.87725
Gastrointestinal Neoplasms	hsa-mir-15a	1.87691
Autistic Disorder	hsa-mir-181a	1.87688
Mesothelioma	hsa-mir-30a	1.87638
Liver Cirrhosis	hsa-mir-126	1.87623
Lupus Vulgaris	hsa-mir-130a	1.87613
Melanoma	hsa-mir-33b	1.87543
Rectal Neoplasms	hsa-mir-200b	1.87542
Medulloblastoma	hsa-mir-192	1.87536
Medulloblastoma	hsa-mir-486	1.87532
Colorectal Neoplasms	hsa-mir-32	1.87529
Carcinoma, Non-Small-Cell Lung	hsa-mir-224	1.87466
Autistic Disorder	hsa-mir-29c	1.87447
Adrenocortical Carcinoma	hsa-mir-124	1.8743
Prostatic Neoplasms	hsa-mir-371a	1.87421
Colonic Neoplasms	hsa-mir-542	1.87387
Rectal Neoplasms	hsa-mir-200a	1.8736
Adenoviridae Infections	hsa-mir-424	1.87324
Ovarian Neoplasms	hsa-mir-150	1.87324
Neuroblastoma	hsa-let-7e	1.87323
Psoriasis	hsa-mir-126	1.87193
Urinary Bladder Neoplasms	hsa-mir-30e	1.8717
Retinoblastoma	hsa-mir-122	1.87131
Carcinoma, Hepatocellular	hsa-mir-153	1.87096
Urinary Bladder Neoplasms	hsa-mir-370	1.87082
Endometriosis	hsa-mir-26b	1.87041
Neuroblastoma	hsa-let-7f	1.87025
Adenoviridae Infections	hsa-mir-373	1.8702
Nasopharyngeal Neoplasms	hsa-mir-30a	1.86963
Autistic Disorder	hsa-mir-20a	1.86962
Sepsis	hsa-mir-1	1.8695
Autistic Disorder	hsa-mir-17	1.86947
Rectal Neoplasms	hsa-mir-192	1.8693
Hepatitis B	hsa-let-7b	1.86917
Neoplasms, Squamous Cell	hsa-mir-122	1.86881
Azoospermia	hsa-mir-1	1.8686
Hepatitis B	hsa-mir-34c	1.86854
Nephrosclerosis	hsa-mir-21	1.86847
Cardiomyopathy, Hypertrophic	hsa-mir-221	1.86833
Adenocarcinoma	hsa-mir-124	1.86735
Gastrointestinal Neoplasms	hsa-mir-145	1.86721
Tuberculosis, Pulmonary	hsa-mir-378a	1.86657
Prostatic Neoplasms	hsa-mir-663a	1.86642
Lung Neoplasms	hsa-mir-106b	1.86634
Glioblastoma	hsa-mir-132	1.8661
Medulloblastoma	hsa-mir-25	1.86592
Hepatitis B	hsa-mir-93	1.86533
Colorectal Neoplasms	hsa-mir-302c	1.86528
Colonic Neoplasms	hsa-mir-663a	1.86527
Lupus Vulgaris	hsa-mir-483	1.86494
Precursor Cell Lymphoblastic Leukemia-Lymphoma	hsa-mir-145	1.8648
Liver Cirrhosis	hsa-mir-143	1.86444
Prostatic Neoplasms	hsa-mir-129	1.86436
Hepatitis B	hsa-mir-142	1.86418
Urinary Bladder Neoplasms	hsa-mir-483	1.8636
Colonic Neoplasms	hsa-mir-429	1.86339
Carcinoma, Hepatocellular	hsa-mir-28	1.86323
Carcinoma, Basal Cell	hsa-let-7b	1.86316
Carcinoma, Non-Small-Cell Lung	hsa-mir-24	1.86259
Carcinoma, Non-Small-Cell Lung	hsa-mir-132	1.86246
Myocardial Infarction	hsa-mir-29c	1.86229
Myotonic Dystrophy	hsa-mir-145	1.86188
Leukemia-Lymphoma, Adult T-Cell	hsa-mir-133a	1.86171
Uterine Cervical Neoplasms	hsa-mir-30a	1.86142
Prostatic Neoplasms	hsa-mir-184	1.86098
Astrocytoma	hsa-mir-146a	1.86077
Scleroderma, Systemic	hsa-mir-221	1.86077
Endometriosis	hsa-mir-205	1.86061
Mesothelioma	hsa-mir-125b	1.86035
Sepsis	hsa-mir-21	1.86021
Liver Cirrhosis	hsa-mir-92a	1.85992
Ovarian Neoplasms	hsa-mir-15a	1.85924
Liver Neoplasms	hsa-mir-221	1.85875
Pulmonary Disease, Chronic Obstructive	hsa-mir-146a	1.85837
Lupus Erythematosus, Systemic	hsa-mir-1	1.85831
Atrial Fibrillation	hsa-mir-221	1.85824
Pulmonary Disease, Chronic Obstructive	hsa-mir-221	1.85758
Glioma	hsa-mir-127	1.85742
Esophageal Neoplasms	hsa-mir-93	1.85737
Colorectal Neoplasms	hsa-mir-99b	1.85736
Adenocarcinoma	hsa-mir-26a	1.8573
Adenoviridae Infections	hsa-mir-483	1.85729
Carcinoma, Non-Small-Cell Lung	hsa-mir-106b	1.85647
Mesothelioma	hsa-mir-19a	1.85624
Endometriosis	hsa-mir-127	1.85529
Carcinoma, Renal Cell	hsa-mir-181c	1.85506
Hepatitis C	hsa-let-7a	1.85453
Multiple Sclerosis	hsa-mir-221	1.8545
Lupus Vulgaris	hsa-mir-140	1.85443
Breast Neoplasms	hsa-mir-130b	1.85361
Carcinoma, Renal Cell	hsa-mir-140	1.8533
Tuberculosis, Pulmonary	hsa-mir-103a	1.85256
Urinary Bladder Neoplasms	hsa-mir-302b	1.85241
Rectal Neoplasms	hsa-let-7g	1.85194
Prostatic Neoplasms	hsa-mir-30e	1.85164
Heart Failure	hsa-mir-191	1.85161
Stomach Neoplasms	hsa-mir-99a	1.85153
Adrenocortical Carcinoma	hsa-mir-30c	1.85147
Thyroid Neoplasms	hsa-mir-196a	1.85112
Rectal Neoplasms	hsa-mir-17	1.85088
Tuberculosis, Pulmonary	hsa-mir-96	1.85071
Carcinoma, Non-Small-Cell Lung	hsa-mir-23a	1.85056
Liver Cirrhosis	hsa-mir-181a	1.85052
Lymphoma	hsa-mir-146b	1.85047
Colorectal Neoplasms	hsa-mir-20b	1.84978
Schizophrenia	hsa-mir-210	1.84965
Prostatic Neoplasms	hsa-mir-302b	1.84916
Colonic Neoplasms	hsa-mir-204	1.84901
Gastrointestinal Neoplasms	hsa-mir-143	1.84895
Neoplasms, Squamous Cell	hsa-mir-34c	1.84789
Laryngeal Neoplasms	hsa-mir-222	1.84781
Colonic Neoplasms	hsa-mir-503	1.84765
Prostatic Neoplasms	hsa-mir-625	1.84717
Carcinoma, Basal Cell	hsa-mir-146b	1.84702
Breast Neoplasms	hsa-mir-186	1.8455
Hodgkin Disease	hsa-mir-133a	1.84539
Muscular Disorders, Atrophic	hsa-mir-127	1.84469
Neoplasms	hsa-mir-140	1.84406
Urinary Bladder Neoplasms	hsa-mir-301a	1.84398
Heart Failure	hsa-mir-27b	1.84368
Adenocarcinoma	hsa-mir-7	1.84261
Carcinoma, Renal Cell	hsa-mir-197	1.84259
Hepatitis, Chronic	hsa-mir-15a	1.84254
Carcinoma, Non-Small-Cell Lung	hsa-mir-181b	1.84246
Esophageal Neoplasms	hsa-mir-218	1.84237
Hepatitis C	hsa-mir-214	1.84157
Hepatitis C	hsa-let-7c	1.84156
Rectal Neoplasms	hsa-mir-19b	1.8407
Psoriasis	hsa-mir-210	1.84068
Rectal Neoplasms	hsa-mir-96	1.84063
Rectal Neoplasms	hsa-mir-30b	1.8406
Hepatitis C	hsa-mir-195	1.84045
Adenoviridae Infections	hsa-mir-663a	1.84005
Colorectal Neoplasms	hsa-mir-10a	1.83924
Melanoma	hsa-mir-638	1.83887
Ischemia	hsa-mir-1	1.8387
Tuberculosis, Pulmonary	hsa-mir-138	1.83867
Lymphoma	hsa-mir-30a	1.83826
Colonic Neoplasms	hsa-mir-135a	1.83823
Mouth Neoplasms	hsa-mir-146a	1.83793
Polycystic Kidney Diseases	hsa-mir-21	1.83791
Lupus Vulgaris	hsa-mir-135b	1.83788
Schizophrenia	hsa-mir-126	1.83658
Colorectal Neoplasms	hsa-mir-196b	1.83644
Adenoviridae Infections	hsa-mir-152	1.83634
Carcinoma, Renal Cell	hsa-mir-107	1.83631
Glioblastoma	hsa-mir-125a	1.83623
Hepatitis B	hsa-let-7f	1.83613
Leukemia, B-Cell	hsa-mir-21	1.83528
Hepatitis B	hsa-let-7d	1.83523
Salivary Gland Neoplasms	hsa-mir-146a	1.8352
Leukemia	hsa-mir-203	1.83518
Lung Neoplasms	hsa-mir-141	1.83494
Adrenocortical Carcinoma	hsa-mir-34b	1.83484
Colonic Neoplasms	hsa-mir-301a	1.83484
Schizophrenia	hsa-mir-143	1.83475
Precursor Cell Lymphoblastic Leukemia-Lymphoma	hsa-mir-16	1.8347
Urinary Bladder Neoplasms	hsa-mir-625	1.83449
Hepatitis C	hsa-mir-150	1.83424
Stomach Neoplasms	hsa-mir-23b	1.83411
Asthma	hsa-mir-29c	1.83377
Myocardial Infarction	hsa-mir-143	1.83361
Colorectal Neoplasms	hsa-mir-302a	1.83326
Huntington Disease	hsa-mir-1	1.83299
Colonic Neoplasms	hsa-mir-151b	1.83296
Mesothelioma	hsa-mir-210	1.83264
Carcinoma, Basal Cell	hsa-mir-122	1.83249
Neoplasms	hsa-mir-574	1.83245
Carcinoma, Hepatocellular	hsa-mir-363	1.83221
Eosinophilic Esophagitis	hsa-mir-133a	1.83188
Prostatic Neoplasms	hsa-mir-370	1.83179
Hepatitis B	hsa-mir-203	1.83173
Head and Neck Neoplasms	hsa-mir-210	1.8317
Breast Neoplasms	hsa-mir-95	1.83156
Colonic Neoplasms	hsa-mir-362	1.83153
Esophageal Neoplasms	hsa-mir-195	1.83147
Asthma	hsa-mir-92a	1.83117
Esophageal Neoplasms	hsa-mir-146b	1.83107
Myelodysplastic Syndromes	hsa-mir-29c	1.83096
Rectal Neoplasms	hsa-mir-193b	1.8308
Nasopharyngeal Neoplasms	hsa-mir-210	1.83071
Adenocarcinoma	hsa-mir-486	1.83068
Muscular Disorders, Atrophic	hsa-mir-429	1.83068
Hepatitis C	hsa-let-7i	1.83057
Colonic Neoplasms	hsa-mir-129	1.83026
Colonic Neoplasms	hsa-mir-181c	1.83003
Colorectal Neoplasms	hsa-mir-449a	1.82959
Rectal Neoplasms	hsa-mir-26a	1.82916
Carcinoma, Hepatocellular	hsa-mir-337	1.82907
Hepatitis C	hsa-mir-34c	1.82859
Periodontitis	hsa-mir-133a	1.82845
Stomach Neoplasms	hsa-mir-663a	1.82839
Urinary Bladder Neoplasms	hsa-mir-663a	1.82839
Lupus Vulgaris	hsa-mir-204	1.82771
Carcinoma, Renal Cell	hsa-mir-135b	1.82743
Carcinoma, Renal Cell	hsa-mir-18b	1.82723
Breast Neoplasms	hsa-mir-494	1.82721
Prolactinoma	hsa-mir-21	1.82717
Leukemia, Myeloid, Acute	hsa-mir-106b	1.82657
Leukemia, Myeloid, Acute	hsa-mir-106a	1.82652
Nasopharyngeal Neoplasms	hsa-mir-145	1.82606
Mesothelioma	hsa-mir-34a	1.826
Stomach Neoplasms	hsa-mir-205	1.82575
Psoriasis	hsa-mir-155	1.82542
Glioblastoma	hsa-mir-212	1.82528
Glioblastoma	hsa-mir-138	1.82519
Carcinoma, Basal Cell	hsa-mir-31	1.82422
Carcinoma, Non-Small-Cell Lung	hsa-mir-103a	1.82396
Thyroid Neoplasms	hsa-mir-16	1.82373
Carcinoma, Basal Cell	hsa-let-7c	1.82366
Prostatic Neoplasms	hsa-mir-92b	1.82341
Parkinson Disease	hsa-mir-145	1.82274
Asthma	hsa-mir-20a	1.82245
Psoriasis	hsa-mir-133b	1.82222
Cholangiocarcinoma	hsa-mir-221	1.82209
Adenoviridae Infections	hsa-mir-491	1.82192
Lung Neoplasms	hsa-mir-99a	1.82144
Neoplasms, Squamous Cell	hsa-mir-200c	1.82136
Carcinoma, Basal Cell	hsa-mir-150	1.82115
Astrocytoma	hsa-mir-20a	1.82026
Tuberculosis, Pulmonary	hsa-mir-206	1.82019
Adenocarcinoma	hsa-mir-148a	1.81965
Medulloblastoma	hsa-mir-30b	1.81948
Neoplasms, Squamous Cell	hsa-mir-142	1.81919
Adrenocortical Carcinoma	hsa-mir-181b	1.81869
Myocardial Infarction	hsa-mir-17	1.81851
Adenoviridae Infections	hsa-mir-363	1.81841
Adenoviridae Infections	hsa-mir-367	1.81838
Endometriosis	hsa-mir-27b	1.81795
Prostatic Neoplasms	hsa-mir-302c	1.81781
Carcinoma, Hepatocellular	hsa-mir-211	1.81737
Cardiomyopathy, Hypertrophic	hsa-mir-146a	1.81727
Carcinoma	hsa-mir-100	1.81705
Lupus Vulgaris	hsa-mir-194	1.81703
Rectal Neoplasms	hsa-mir-27b	1.81681
Myeloproliferative Disorders	hsa-mir-21	1.81647
Carcinoma, Hepatocellular	hsa-mir-185	1.8159
Urinary Bladder Neoplasms	hsa-mir-302c	1.81584
Breast Neoplasms	hsa-mir-134	1.81582
Autistic Disorder	hsa-mir-133b	1.81576
Retinoblastoma	hsa-mir-146b	1.8155
Rectal Neoplasms	hsa-mir-378a	1.81465
Urinary Bladder Neoplasms	hsa-mir-335	1.81456
Carcinoma, Basal Cell	hsa-mir-200b	1.81455
Hepatitis C	hsa-mir-200c	1.81364
Leukemia	hsa-mir-214	1.81356
Melanoma	hsa-mir-519c	1.81356
Hepatitis B	hsa-let-7e	1.81311
Head and Neck Neoplasms	hsa-mir-182	1.81296
Carcinoma, Non-Small-Cell Lung	hsa-mir-141	1.81285
Salivary Gland Neoplasms	hsa-mir-221	1.81285
Precursor Cell Lymphoblastic Leukemia-Lymphoma	hsa-mir-15a	1.81236
Adenocarcinoma	hsa-mir-24	1.81227
Tuberculosis, Pulmonary	hsa-mir-141	1.81208
Tuberculosis, Pulmonary	hsa-mir-193a	1.81187
Rectal Neoplasms	hsa-mir-30c	1.8115
Carcinoma, Non-Small-Cell Lung	hsa-mir-137	1.81136
Melanoma	hsa-mir-376c	1.8112
Neoplasms	hsa-mir-320a	1.81103
Schizophrenia	hsa-mir-20a	1.81081
Thyroid Neoplasms	hsa-mir-29c	1.81071
Endometriosis	hsa-mir-191	1.81065
Adenoviridae Infections	hsa-mir-432	1.81062
Colonic Neoplasms	hsa-mir-370	1.81049
Thyroid Neoplasms	hsa-mir-15b	1.81048
Heart Failure	hsa-mir-486	1.81004
Esophageal Neoplasms	hsa-mir-15b	1.80976
Colonic Neoplasms	hsa-mir-20b	1.80975
Lupus Vulgaris	hsa-mir-20b	1.8095
Rectal Neoplasms	hsa-mir-218	1.80931
Gastrointestinal Neoplasms	hsa-mir-122	1.80922
Endometriosis	hsa-mir-96	1.80901
Mesothelioma	hsa-mir-29b	1.80896
Hypertension	hsa-mir-146a	1.80894
Neuroblastoma	hsa-mir-106a	1.80876
Nephrosclerosis	hsa-mir-1	1.80861
Carcinoma, Non-Small-Cell Lung	hsa-mir-20a	1.80833
Schizophrenia	hsa-mir-182	1.80812
Melanoma	hsa-mir-431	1.80801
Adrenocortical Carcinoma	hsa-mir-24	1.808
Leukemia, Promyelocytic, Acute	hsa-mir-1	1.80793
Adenoviridae Infections	hsa-mir-371a	1.80698
Adrenocortical Carcinoma	hsa-mir-9	1.8067
Colorectal Neoplasms	hsa-mir-197	1.80634
Gastrointestinal Neoplasms	hsa-mir-182	1.80571
Lupus Vulgaris	hsa-mir-191	1.80566
Adenoviridae Infections	hsa-mir-301a	1.80529
Colonic Neoplasms	hsa-mir-99b	1.8052
Urinary Bladder Neoplasms	hsa-mir-92b	1.80468
Neoplasms	hsa-mir-181c	1.8046
Rectal Neoplasms	hsa-mir-148a	1.80453
Retinoblastoma	hsa-mir-150	1.80445
Endometrial Neoplasms	hsa-mir-146a	1.80444
Polycystic Kidney Diseases	hsa-mir-1	1.80413
Colorectal Neoplasms	hsa-mir-184	1.80364
Fatty Liver	hsa-mir-146a	1.80364
Lung Neoplasms	hsa-mir-708	1.80345
Vascular Diseases	hsa-mir-1	1.80339
Autistic Disorder	hsa-mir-18a	1.80326
Lung Neoplasms	hsa-mir-151a	1.80323
Prostatic Neoplasms	hsa-mir-302a	1.80314
Colonic Neoplasms	hsa-mir-302c	1.8025
Carcinoma, Renal Cell	hsa-mir-208a	1.80208
Cardiomegaly	hsa-mir-21	1.80204
Fatty Liver	hsa-mir-133a	1.80192
Colonic Neoplasms	hsa-mir-18b	1.80155
Asthma	hsa-mir-143	1.80117
Tuberculosis, Pulmonary	hsa-mir-106b	1.80079
Muscular Dystrophy, Facioscapulohumeral	hsa-mir-21	1.80072
Ovarian Neoplasms	hsa-mir-23b	1.80049
Huntington Disease	hsa-mir-21	1.8004
Rectal Neoplasms	hsa-mir-7	1.80038
Adrenocortical Adenoma	hsa-mir-1	1.80034
Rectal Neoplasms	hsa-mir-34a	1.80033
Liver Cirrhosis	hsa-mir-133b	1.79985
Leukemia, Myeloid, Acute	hsa-mir-9	1.7998
Pre-Eclampsia	hsa-mir-29c	1.79974
Hodgkin Disease	hsa-mir-221	1.79955
Hand, Foot and Mouth Disease	hsa-mir-21	1.79942
Adrenocortical Carcinoma	hsa-mir-26b	1.79926
Autistic Disorder	hsa-mir-199a	1.799
Hepatitis C	hsa-mir-93	1.79833
Rectal Neoplasms	hsa-mir-103a	1.79828
Endometriosis	hsa-mir-224	1.79783
Carcinoma	hsa-mir-7	1.79778
Medulloblastoma	hsa-mir-34b	1.7975
Adrenocortical Carcinoma	hsa-mir-27a	1.79743
Colonic Neoplasms	hsa-mir-130a	1.79689
Tuberculosis, Pulmonary	hsa-mir-708	1.79688
Carcinoma, Hepatocellular	hsa-mir-339	1.79631
Mouth Neoplasms	hsa-mir-221	1.79614
Tuberculosis, Pulmonary	hsa-mir-151a	1.79599
Precursor Cell Lymphoblastic Leukemia-Lymphoma	hsa-mir-20a	1.79576
Psoriasis	hsa-mir-92a	1.79538
Neuroblastoma	hsa-let-7g	1.79523
Azoospermia	hsa-mir-21	1.79497
Tuberculosis, Pulmonary	hsa-mir-24	1.79496
Lymphoma	hsa-mir-31	1.79443
Nasopharyngeal Neoplasms	hsa-mir-143	1.79438
Muscular Disorders, Atrophic	hsa-mir-27b	1.79403
Lupus Erythematosus, Systemic	hsa-mir-133a	1.79388
Carcinoma, Squamous Cell	hsa-let-7g	1.79363
Colorectal Neoplasms	hsa-mir-409	1.79358
Thyroid Neoplasms	hsa-mir-150	1.7934
Osteosarcoma	hsa-let-7a	1.79294
[truncated: 182,155 more rows]
